# Supplementary material for: Embryonic organizer formation disorder leads to multiorgan dysplasia in Down syndrome
Source: Cell Death Dis. 2022 Dec 19;13(12):1054. doi: 10.1038/s41419-022-05517-x (PMC9763398; doi:10.1038/s41419-022-05517-x)
Supplement: Supplementary file 2 — Supplementary Table 1-4 [file 41419_2022_5517_MOESM2_ESM.xlsx]

## Sheet: Sheet1
Embryonic organizer formation disorder leads to multiorgan dysplasia in Down syndrome
Yanyan Liu1, Ziyuan Lin2, Ying Peng4, Yan Jiang5, Xuan Zhang1, Hongmei Zhu1, Lili Zhang1, Jiurong Chen1, Xianghua Shu6, Min Luo1, Dan Xie1, Yan Chen2, Huijuan Liao2, Mingfeng Liu2, Xiaohu Zhang2, Shanling Liu1, He Wang1, Bin Zhou3, Huaqin Sun2*
1Prenatal Diagnosis Center, Department of Obstetrics & Gynecologic, Key Laboratory of Birth Defects and Related Diseases of Women and Children (Sichuan University), Ministry of Education, West China Second University Hospital, Sichuan University, Chengdu 610041, People's Republic of China
2SCU-CUHK Joint Laboratory for Reproductive Medicine, Key Laboratory of Birth Defects and Related Diseases of Women and Children (Sichuan University), Ministry of Education, Department of Pediatrics, West China Second University Hospital, Sichuan University, Chengdu 610041, People's Republic of China
3Laboratory of Molecular Translational Medicine, Center for Translational Medicine, Department of Obstetrics and Gynecology, Key Laboratory of Birth Defects and Related Diseases of Women and Children (Sichuan University), Ministry of Education, West China Second University Hospital, Sichuan University, Chengdu 610041, People's Republic of China
4Department of Cardiology, West China Hospital, Sichuan University, Chengdu,
Sichuan Province 610041, People's Republic of China
5Department of prenatal Diagnosis, Mianyang People’s Hospital, Mianyang 621000, Sichuan province, People's Republic of China
6Department of Obstetrics, Mianyang People’s Hospital, Mianyang 621000, Sichuan province, People's Republic of China
*Correspondence and requests for materials should be addressed to H.S (sunhuaqin@scu.edu.cn)
Content
Supplementary Table 1 Phosphorylation sites quantification in this work.
Supplementary Table 2 Significant changed phosphorylation sites in this work.
Supplementary Table 3 Gene Ontology (GO)-based classification analysis for significant changed phosphorylation sites between DS model and control embryos.
Supplementary Table 4 Oligonucleotide primers used in the study.

## Sheet: Supplementary Table 1
Protein accession	Position	Amino acid	Protein name	Gene name	Score	Modified sequence	Mass error [ppm]	Charge	m/z	Localization probability	Intensity	DS model/GFP Ratio	DS model/GFP protein	DS model/GFP normalized
Q4VBV2	11	T	40S ribosomal protein S27	rps27.1	46.318	_DLLHPT(ph)PEEER_	-0.71391	3	472.545	1	19365000		1.105
Q6PBY1	266	S	40S ribosomal protein S3a	rps3a	80.441	_ADGYEPPIQES(ph)V_	-0.9667	2	692.787	1	37380000		0.736
E7F2Z5	320	T	Alpha-1,4 glucan phosphorylase	pygl	97.384	_NT(ph)SGPLSFDSFPDK_	-0.88135	3	531.227	0.614538	199950000	1.49	0.834	1.78657
E7F2Z5	321	S	Alpha-1,4 glucan phosphorylase	pygl	161.08	_NTS(ph)GPLSFDSFPDK_	-0.6084	2	796.337	0.993668	76347000	1.5	0.834	1.79856
F1RD28	172	S	Alpha-amylase	zgc:66313	114.76	_TANEDIENYS(ph)DIFQVR_	2.8557	2	997.431	0.99995	83128000	1.27	0.954	1.33124
Q6AZB3	134	S	Anamorsin	ciapin1	63.816	_TEPLS(ph)PK_	-1.1629	2	426.199	0.999942	43604000	0.85
A1YB07	557	S	Angiomotin-like 2a	amotl2a	85.554	_DTTIINHS(ph)PR_	-0.75474	3	411.859	1	11304000	0.79
E7F583	87	S	Anion exchange protein		63.998	_EDGRDS(ph)PTYDTPSQR_	-1.7812	3	601.911	0.984386	14498000	0.87
Q1L8G6	736	S	Ankyrin repeat and IBR domain-containing protein 1	ankib1	102.65	_GVAPNDS(ph)PEAPR_	-2.0267	2	645.28	1	6044800	0.83
P61799	128	S	Aprataxin	aptx	61.409	_TTADVSDS(ph)PPPPK_	-1.2738	3	464.541	0.865619	13235000
Q7T3B8	198	S	ARD1 homolog a, N-acetyltransferase	naa10	80.632	_EGDGDS(ph)GGESK_	1.5347	2	559.188	0.99963	158090000	1.24
Q7SYE0	348	S	Autophagy-related protein 13	atg13	75.143	_TVS(ph)PSDVLETTFTR_	0.97017	3	544.922	0.654852	4417000
Q4VBU0	338	S	Bckdha protein	bckdha	67.646	_IGHHS(ph)TSDDSSAYR_	0.73578	3	538.218	0.947976	26169000	0.86	1.259	0.683082
Q4VBU0	348	S	Bckdha protein	bckdha	115.1	_S(ph)VDEVNYWDK_	2.1567	2	667.769	1	417050000	1.35	1.259	1.07228
Q5XLR4	119	S	Borealin	cdca8	74.732	_SSANS(ph)EDENM(ox)APLK_	0.50422	2	794.813	0.962105	43133000	1.18
Q7ZSY3	1405	T	Brahma protein-like protein 1	smarca4	60.938	_DLDLPGPAT(ph)PSSSGR_	1.2542	3	517.235	0.989545	59971000
Q6AXK4	24	S	BRISC and BRCA1-A complex member 1	babam1	86.944	_S(ph)NPEGAEDR_	1.871	2	527.695	1	3366700	0.56
F1R5H6	1124	S	Bromodomain-containing protein 4	brd4	162.65	_AQQIIQQQQATQHHS(ph)PR_	1.2499	3	693.668	0.999995	55387000	1.22	0.727	1.67813
Q6P0B2	142	S	C19orf13-like protein	lsm14ab	79.659	_S(ph)SPSLEPTR_	0.98828	2	527.234	0.641445	22442000	0.77
Q6P0B2	143	S	C19orf13-like protein	lsm14ab	112.83	_SS(ph)PSLEPTR_	-0.24492	2	527.234	0.851252	129580000	0.92
Q6P0B2	190	S	C19orf13-like protein	lsm14ab	101.3	_S(ph)AEIQELK_	-0.12168	3	333.158	1	30643000	0.99
F1Q8W0	559	S	Cactin	cactin	146.16	_EAGS(ph)GEEEAGSSSQQADR_	1.8349	3	625.573	1	10181000	0.74
Q6PHF1	13	T	Calcium regulated heat stable protein 1	carhsp1	89.391	_STT(ph)PPLS(ph)PS(ph)SPVS(ph)PSALHLPTCR_	1.8905	3	903.699	0.71297	206010000	1.67
Q6PHF1	17	S	Calcium regulated heat stable protein 1	carhsp1	83.332	_STT(ph)PPLS(ph)PS(ph)SPVS(ph)PSALHLPTCR_	1.8905	3	903.699	0.965724	206010000	1.67
Q6PHF1	19	S	Calcium regulated heat stable protein 1	carhsp1	83.332	_STT(ph)PPLS(ph)PS(ph)SPVS(ph)PSALHLPTCR_	1.8905	3	903.699	0.549847	71374000	1.49
Q6PHF1	20	S	Calcium regulated heat stable protein 1	carhsp1	89.391	_STT(ph)PPLS(ph)PSS(ph)PVS(ph)PSALHLPTCR_	1.2342	3	903.699	0.869278	398350000	1.71
Q6PHF1	23	S	Calcium regulated heat stable protein 1	carhsp1	89.391	_STT(ph)PPLS(ph)PS(ph)SPVS(ph)PSALHLPTCR_	1.8905	3	903.699	0.952594	492790000	1.66
Q6PHF1	49	S	Calcium regulated heat stable protein 1	carhsp1	71.879	_SHLIPS(ph)PLPTR_	0.82292	3	433.227	0.999615	16547000	1.07
Q4V9P8	287	T	Calcium/calmodulin-dependent protein kinase (CaM kinase) II gamma 1	camk2g1	98.898	_QET(ph)VECLR_	1.0676	2	557.734	1	69744000	0.99
Q6DEH3	286	T	Calcium/calmodulin-dependent protein kinase type II delta 1 chain	camk2d1	63.091	_QET(ph)VECLK_	0.79461	2	543.73	1	28681000
Q2L6L0	59	S	Canopy2	cnpy2	58.172	_TIQTGS(ph)FR_	0.85112	2	495.226	0.938253	54336000		0.635
Q9PVF8	654	T	Catenin (Cadherin-associated protein), alpha	ctnna1	106.67	_T(ph)SVQT(ph)EDDQLIAGQSAR_	0.94126	3	660.277	0.502451	70868000		0.94
Q9PVF8	655	S	Catenin (Cadherin-associated protein), alpha	ctnna1	106.67	_T(ph)SVQT(ph)EDDQLIAGQSAR_	0.94126	3	660.277	0.502451	70868000		0.94
Q9PVF8	658	T	Catenin (Cadherin-associated protein), alpha	ctnna1	106.67	_T(ph)SVQT(ph)EDDQLIAGQSAR_	0.94126	3	660.277	0.995099	70868000		0.94
Q2TTK0	2418	S	Cation-independent mannose 6-phosphate receptor	igf2r	174.02	_AES(ph)DEDLVGLLVDTR_	-1.5912	3	571.264	1	53325000	1.5
Q2TTK0	2452	S	Cation-independent mannose 6-phosphate receptor	igf2r	140.56	_AQLDPDDS(ph)DEDLLKV_	0.68387	2	876.882	1	358320000	1.46
Q6JAA4	629	T	CCCTC-binding factor	ctcf	126.75	_HAENCTGM(ox)DSADGENGT(ph)PPKR_	-3.6404	4	585.731	0.999893	199240000	0.75	0.66	1.13636
A0AUQ3	217	S	Ccdc6b protein	ccdc6b	48.371	_LDQPVS(ph)APPS(ph)PR_	0.39081	3	475.205	1	41481000	1.1
A0AUQ3	221	S	Ccdc6b protein	ccdc6b	48.371	_LDQPVS(ph)APPS(ph)PR_	0.39081	3	475.205	1	41481000	1.1
Q2V6H0	170	T	Cdk7	cdk7	76.357	_VYT(ph)HQVVTR_	0.51318	3	394.86	0.99451	72295000	0.88
Q6PC40	340	S	Cell division cycle protein 123 homolog	cdc123	48.968	_GQQEEEEES(ph)NEEGEEPQ_	0.0069793	3	686.243	1	8573000
Q6P3G1	141	S	Ceruloplasmin	cp	131.67	_TNEGALYPDS(ph)SEK_	-0.50108	2	745.806	0.96181	9778800000	1.2	1.177	1.01954
Q6P3G1	142	S	Ceruloplasmin	cp	105.06	_TNEGALYPDSS(ph)EKVEK_	-0.40376	2	923.909	0.59955	106580000	1.51	1.177	1.28292
Q6NXD2	200	S	Charged multivesicular body protein 2b	chmp2b	89.136	_ADGIS(ph)DEDIER_	1.6589	2	650.259	1	92690000	1.47
Q6NY88	203	S	Charged multivesicular body protein 3	chmp3	102.72	_VTDLPDPVAIGATAAPEEES(ph)EEEEEIEEM(ox)QSR_	1.7211	3	1199.52	0.999939	44811000	1.91
A0JMK9	634	T	Chromatin assembly factor 1 subunit A	chaf1a	138.01	_DEAST(ph)PEQDASR_	0.9206	2	693.264	0.739438	6461500	0.77
Q5U3J4	229	S	Clathrin interactor 1	clint1a	136.39	_DREDS(ph)PDR_	-1.1457	2	535.201	1	393150000	1.27	1.255	1.01195
Q9YH91	202	S	Claudin-like protein ZF-A89	cldnd	82.279	_S(ph)APGAYV_	1.0742	2	372.652	0.999966	33258000	1.34
B0R171	894	T	Coatomer protein complex, subunit beta 2	copb2	105.9	_TEEKT(ph)PEITAAEQK_	0.027558	4	414.445	0.967044	49607000	1.14	0.897	1.2709
F1R590	173	S	Coatomer subunit alpha	copa	92.952	_NLS(ph)PGAVDTEVR_	-0.72353	3	446.541	1	222280000	1.41	1.152	1.22396
A8WHR3	210	S	Coiled-coil domain containing 94	ccdc94	71.148	_LRDS(ph)DS(ph)EEEAENAK_	2.7718	3	584.884	1	28033000
A8WHR3	212	S	Coiled-coil domain containing 94	ccdc94	71.148	_LRDS(ph)DS(ph)EEEAENAK_	2.7718	3	584.884	1	28033000
Q6PBI3	238	S	Cops7a protein (Fragment)	cops7a	185.47	_ASSAS(ph)PSSGPAPAGAASNQDADQPAEPR_	-0.47492	3	892.051	0.883576	57729000	1.19	1.01	1.17822
Q6PEI7	571	S	CTP synthase 1	ctps1	112.91	_S(ph)GSS(ph)S(ph)PDLEIADLK_	2.1274	3	553.538	0.953197	43832000	0.85	0.94	0.904255
Q6PEI7	573	S	CTP synthase 1	ctps1	112.91	_S(ph)GSSS(ph)PDLEIADLK_	1.2636	3	526.883	0.514758	22089000	1.15	0.94	1.2234
Q6PEI7	574	S	CTP synthase 1	ctps1	98.391	_S(ph)GSS(ph)S(ph)PDLEIADLK_	2.1274	3	553.538	0.891447	8875200	0.63	0.94	0.670213
Q6PEI7	575	S	CTP synthase 1	ctps1	112.91	_S(ph)GSS(ph)S(ph)PDLEIADLK_	2.1274	3	553.538	0.830442	30964000	0.85	0.94	0.904255
Q7ZVX0	409	S	Cyclin-L1	ccnl1	43.502	_RPS(ph)PISQLR_	0.24071	3	378.532	0.991115	108850000
Q7T3F7	332	S	Cysteine and histidine-rich domain-containing protein 1	chordc1	100.28	_EKDVDS(ph)EDECDDDED_	0.10365	2	947.788	1	7933100	0.85
I3ISR3	26	S	DCN1-like protein	dcun1d5	63.091	_S(ph)SGSEDPSIR_	-0.17583	2	557.724	0.554479	5848800
Q6P0E5	95	S	DDRGK domain-containing protein 1	ddrgk1	64.52	_NAS(ph)EERPQAAGK_	-1.0087	3	446.533	1	54056000	1.3	0.567	2.29277
Q502K2	601	T	Deoxynucleoside triphosphate triphosphohydrolase SAMHD1	samhd1	49.595	_QNQTLPHHT(ph)PQR_	2.3492	3	512.907	0.99834	4765000
Q6DG59	132	Y	Dgcr2 protein	dgcr2	21.06	_SENY(ph)WQAVET(ph)CQK_	-3.9766	3	601.555	0.78103	636920000	1.06
Q6DG59	138	T	Dgcr2 protein	dgcr2	21.06	_SENY(ph)WQAVET(ph)CQK_	-3.9766	3	601.555	0.930666	636920000	1.06
A2BGR3	667	S	DNA excision repair protein ERCC-6-like	ercc6l	46.378	_RS(ph)DTSLDHHIAR_	-0.59143	3	496.563	0.962115	16256000	1.16
A2BGR3	905	S	DNA excision repair protein ERCC-6-like	ercc6l	93.371	_S(ph)PQS(ph)GGEWNLQIVK_	1.8499	3	568.246	1	16975000	1.66
A2BGR3	908	S	DNA excision repair protein ERCC-6-like	ercc6l	93.371	_S(ph)PQS(ph)GGEWNLQIVK_	1.8499	3	568.246	1	16975000	1.66
A2BGR3	922	S	DNA excision repair protein ERCC-6-like	ercc6l	65.179	_TEVS(ph)PIAEK_	-0.50986	2	527.247	0.999682	85787000	0.85
A2BGR3	1067	S	DNA excision repair protein ERCC-6-like	ercc6l	50.088	_LEEPS(ph)INHDK_	-1.6546	3	421.187	1	17783000
B8JKC1	675	S	DNA helicase	mcm3l	141.48	_KVPEDSEIDVSQS(ph)QETDSQR_	0.16814	4	590.009	0.995239	307180000	1.44	1.817	0.792515
H9GXA1	25	S	DNA helicase	mcm2	67.385	_GDLTS(ph)S(ph)PGR_	0.5943	2	525.189	0.893365	132070000	1.15	1.206	0.953566
H9GXA1	26	S	DNA helicase	mcm2	67.385	_GDLTS(ph)S(ph)PGR_	0.5943	2	525.189	0.99621	143380000	1.07	1.206	0.887231
H9GXA1	87	S	DNA helicase	mcm2	197.28	_YEAEGLDEDEDLS(ph)ELS(ph)PSAR_	-0.053269	2	1192.96	1	195870000	1.07	1.206	0.887231
H9GXA1	90	S	DNA helicase	mcm2	197.28	_YEAEGLDEDEDLS(ph)ELS(ph)PSAR_	-0.053269	2	1192.96	0.998587	655670000	1.17	1.206	0.970149
H9GXA1	123	S	DNA helicase	mcm2	123.55	_GLLYDS(ph)EDEDDKRPTK_	0.090165	3	654.289	1	4356100000	1.51	1.206	1.25207
B0S687	126	T	DNA polymerase alpha subunit B	pola2	65.043	_ALTT(ph)PEHPQSK_	-1.2159	3	430.203	0.79234	14619000		1.22
Q7ZW47	379	T	Double-stranded RNA-binding protein Staufen homolog 2	stau2	109.6	_AST(ph)PLQNTPEK_	-0.57619	3	422.531	0.842048	11159000	0.94	1.027	0.915287
Q7ZW47	384	T	Double-stranded RNA-binding protein Staufen homolog 2	stau2	63.185	_ASTPLQNT(ph)PEK_	-0.14351	3	422.531	0.999978	26477000	0.91	1.027	0.886076
A2VCZ7	176	S	E3 ubiquitin-protein ligase	wwp2	49.595	_AHS(ph)EETPSTSSPR_	1.0933	3	489.203	0.998844	2713700	1.12
H9GXL4	180	S	E3 ubiquitin-protein ligase	LOC100330031	77.068	_DPS(ph)PSVSEGQDR_	1.605	2	677.27	0.757778	12233000	0.76
Q803I4	41	S	E3 ubiquitin-protein ligase RING2	rnf2	80.813	_TPQEAITDGLEIAVS(ph)PR_	1.0939	3	626.307	1	7108900
F1RCR6	343	S	E3 ubiquitin-protein ligase TRIP12	trip12	46.68	_S(ph)ESPPAELPSCR_	0.65156	3	470.53	0.546321	11594000
E7EZF3	289	S	E3 ubiquitin-protein ligase UHRF1	uhrf1	101.3	_IEEPGSAEGPGASSDS(ph)PLK_	-0.15962	3	636.614	0.556256	98757000	1.11	0.913	1.21577
E7EZF3	631	T	E3 ubiquitin-protein ligase UHRF1	uhrf1	66.246	_NEDDIEET(ph)PTK_	0.73718	3	457.517	0.991429	19843000		0.913
Q6PGY6	458	S	E3 UFM1-protein ligase 1	ufl1	73.346	_KEEDS(ph)DEETTHSSQGR_	-0.83439	3	638.916	0.99989	8283300	0.88	0.964	0.912863
Q6IQU8	158	S	ELL associated factor 2	eaf2	43.592	_M(ox)SPS(ph)SPM(ox)DDIER_	0.58193	2	738.773	0.521363	6550100	1.33
Q1LUT1	636	S	Enhancer of mRNA-decapping protein 4	edc4	65.043	_GGDDLTQS(ph)PK_	2.0847	3	366.489	0.998352	52376000	0.87
Q6P3J5	245	S	Eukaryotic translation elongation factor 2	eef2b	77.776	_GEAQLS(ph)PADR_	-0.99462	2	562.243	1	28274000	0.72	1.025	0.702439
Q6PCR7	584	S	Eukaryotic translation initiation factor 3 subunit A	eif3a	99.283	_LES(ph)LNIQR_	0.124	2	526.76	1	101340000		0.965
Q6PFQ2	39	S	Eukaryotic translation initiation factor 3 subunit C	eif3c	136.96	_QQALLLS(ph)DDEEDTKR_	0.073887	3	614.282	1	4218500000	1.61	1.036	1.55405
Q66HY7	17	S	Eukaryotic translation initiation factor 4E type 3	eif4e3	91.565	_QS(ph)SPVNSTENDIHIDER_	-0.15212	3	674.292	0.60434	44472000	1.32
Q8QHJ8	204	T	Exportin-6	xpo6	36.207	_HSVTVTT(ph)PPPS(ph)PTSR_	1.0684	3	575.253	0.724131	5566000
Q6NWC9	249	T	G kinase-anchoring protein 1	gkap1	137.03	_EQYSNSAGQEVNT(ph)S(ph)SEHEQDVR_	-1.3175	3	885.34	0.974163	60405000	1.39	1.055	1.31754
Q6NWC9	250	S	G kinase-anchoring protein 1	gkap1	111.64	_EQYSNSAGQEVNTS(ph)SEHEQDVR_	-0.15812	3	858.684	0.751211	31296000	1.37	1.055	1.29858
Q6NWC9	251	S	G kinase-anchoring protein 1	gkap1	125.83	_EQYSNSAGQEVNTSS(ph)EHEQDVR_	-0.51467	3	858.684	0.523274	26907000	1.16	1.055	1.09953
Q7T358	123	S	G1 to S phase transition 1	gspt1l	45.748	_DGGQPEEDS(ph)PQEEGMEEEEEVPTPK_	0.21113	3	951.371	0.999923	19165000	1.35	0.958	1.40919
Q6NW63	40	S	Gata6 protein	gata6	56.081	_LRS(ph)PAPTHLDPVGSR_	0.16191	3	561.617	0.998316	10213000	1.27
Q503S3	31	S	Golph3 protein	golph3	109	_GS(ph)GDEDYEPR_	0.034914	2	602.711	1	26749000
Q6P124	141	S	GTPase activating protein (SH3 domain) binding protein 1	g3bp1	111.43	_YQDEVFGDS(ph)DS(ph)EPPEES(ph)EEDVEELER_	-0.45636	3	1100.05	0.999987	72797000	1.71
Q6P124	143	S	GTPase activating protein (SH3 domain) binding protein 1	g3bp1	111.43	_YQDEVFGDS(ph)DS(ph)EPPEES(ph)EEDVEELER_	-0.45636	3	1100.05	0.999997	72797000	1.71
Q6P124	149	S	GTPase activating protein (SH3 domain) binding protein 1	g3bp1	111.43	_YQDEVFGDS(ph)DS(ph)EPPEES(ph)EEDVEELER_	-0.45636	3	1100.05	1	72797000	1.71
Q6P3I0	15	S	HEAT repeat containing 3	heatr3	87.411	_SQFS(ph)PDGLAATAVK_	0.69933	3	491.232	0.937074	91453000	1.42
A4VAK4	13	S	Heat shock protein 1	hspb1	69.275	_S(ph)PSWDPFR_	-0.79678	2	536.218	0.933751	72663000	1.22
A4VAK4	15	S	Heat shock protein 1	hspb1	51.445	_SPS(ph)WDPFR_	0.50073	2	536.218	0.837701	25217000
Q7ZU46	545	S	Heat shock protein 4, like	hspa4a	85.376	_S(ph)DTEDM(ox)ETSPEDK_	-0.3985	2	790.271	0.935481	323290000	1	1.262	0.792393
Q7ZU46	547	T	Heat shock protein 4, like	hspa4a	61.165	_SDT(ph)EDM(ox)ETSPEDK_	-0.42487	3	527.183	0.552719	15971000		1.262
O57521	225	S	Heat shock protein HSP 90-beta	hsp90ab1	182.76	_DKEIS(ph)DDEAEEEKAEK_	-0.62802	5	389.765	1	4435900000	0.9	1.107	0.813008
O57521	254	S	Heat shock protein HSP 90-beta	hsp90ab1	171.56	_IEDVGS(ph)DDEEDTKDK_	0.26063	4	444.428	1	1617600000	0.81	1.107	0.731707
A9JT69	358	S	Hic1l protein	hic1l	62.287	_EAPEHLEPS(ph)PNK_	-0.019338	3	476.545	1	23882000	0.88
F1R653	394	S	Histone deacetylase	hdac1	62.853	_MLPHAPGVQM(ox)QAIPEDAVQEDS(ph)GDEEDDPDKR_	1.1105	4	904.637	1	258620000	1.41
F1R653	421	S	Histone deacetylase	hdac1	193.59	_IACDEEFS(ph)DS(ph)EDEGQGGR_	0.19343	2	1080.86	1	467570000	1.34
F1R653	423	S	Histone deacetylase	hdac1	193.59	_IACDEEFS(ph)DS(ph)EDEGQGGR_	0.19343	2	1080.86	1	467570000	1.34
Q803H4	19	S	Histone H3-like centromeric protein A	cenpa	56.397	_S(ph)PPASLPPPAGSR_	0.51943	3	438.546	0.982093	9104200
B8JIA4	127	T	Histone-lysine N-methyltransferase	whsc1	66.492	_TSVSPELT(ph)VK_	-0.19579	2	570.781	0.811051	26098000	1.21
F1QFF8	852	S	Histone-lysine N-methyltransferase	mll4a	60.951	_RPSAPPATNS(ph)S(ph)EEENEEER_	0.15792	3	763.628	0.990124	9102900
F1QFF8	853	S	Histone-lysine N-methyltransferase	mll4a	60.951	_RPSAPPATNS(ph)S(ph)EEENEEER_	0.15792	3	763.628	0.996173	9102900
F1QFF8	1775	S	Histone-lysine N-methyltransferase	mll4a	54.869	_S(ph)PSSALPSTVHHS(ph)PR_	0.54115	3	573.913	0.566227	7240500
Q08BS4	501	T	Histone-lysine N-methyltransferase EZH2	ezh2	73.386	_APAVDENT(ph)PQR_	1.9562	2	639.28	1	10243000
F1QG82	80	S	Importin subunit alpha	kpna2	88.574	_NVSSFPDEATS(ph)PLQEK_	0.74981	3	610.272	0.954711	238660000		1.411
Q6NZT6	266	S	Interferon regulatory factor 2-binding protein 2-A	irf2bp2a	43.946	_KAS(ph)PEPDGEGTAGK_	-0.96119	3	475.208	0.988982	1871300
B0V3F8	79	S	Interferon-inducible double-stranded RNA-dependent protein kinase activator A homolog	prkra	61.423	_RDS(ph)QIIDQR_	0.98095	3	404.191	1	13476000
Q7ZTS4	36	S	Keratin, type I cytoskeletal 18	krt18	76.761	_AAS(ph)IYGGAGGQGTR_	2.5811	2	673.298	0.999609	29087000	0.84
E7F2U4	2591	S	Kinesin-like protein	cenpe	77.42	_HPALAETEVNS(ph)PK_	0.33157	3	491.564	0.999988	261240000
E7F2U4	2599	S	Kinesin-like protein	cenpe	80.688	_SVLDS(ph)PK_	-0.034234	2	413.191	0.999999	19288000
E7F2U4	2678	S	Kinesin-like protein	cenpe	81.346	_DDWWQIPDAS(ph)PTK_	2.3726	3	546.899	0.971947	35059000	1.76
F1R5M2	935	S	Kinesin-like protein	kif5ba	57.238	_PIRPGQQPVAS(ph)PTHPNVLR_	0.23575	4	536.784	0.895009	145360000		1.207
Q6NY89	265	S	Large subunit GTPase 1 homolog	lsg1	102.21	_GEDAM(ox)DQEDQS(ph)DTEEETASK_	-2.0741	3	770.941	0.984268	100330000	1.01
Q7T3E4	566	S	Lariat debranching enzyme	dbr1	45.357	_NQSIYTAVEDEES(ph)DS_	2.1134	2	883.836	0.543638	0
Q5TZH9	311	S	LEM domain containing 3	lemd3	55.337	_DDNSGGSSIPSGS(ph)FHR_	-1.9126	3	567.228	0.704833	49714000
B0R160	270	S	Leucine-rich repeat and WD repeat-containing protein 1	lrwd1	90.259	_LVSAAPVEAS(ph)PR_	-0.28374	3	426.215	0.999999	249400000	0.92
B0R160	305	S	Leucine-rich repeat and WD repeat-containing protein 1	lrwd1	78.69	_LTSAETPES(ph)SPR_	1.5259	2	677.798	0.649937	21607000	1.1
B0R160	306	S	Leucine-rich repeat and WD repeat-containing protein 1	lrwd1	91.076	_LTSAETPESS(ph)PR_	-1.4601	2	677.798	0.766685	33207000	0.9
Q6P5J6	381	T	Leucine-rich repeat-containing protein 42	lrrc42	93.776	_RLST(ph)EEEQSAAPVAK_	0.19896	3	565.936	0.595392	31677000
A8WFZ5	118	S	LOC562779 protein (Fragment)	usp34	224.99	_DS(ph)AEEDGGEEDGDQHK_	0.83167	3	599.874	1	87845000	0.48
Q6P111	186	S	LSM14 homolog A (SCD6, S. cerevisiae)	lsm14aa	81.477	_S(ph)PPVESAVPSAPVVSSTLAAPGLGR_	0.085183	3	809.416	0.945664	34681000		0.991
Q0VA82	6	S	Major facilitator superfamily domain-containing protein 8	mfsd8	126.71	_PLEES(ph)GENTPLLR_	-0.72378	3	512.243	1	115010000	1.53
Q6NZV2	23	S	Mcm4 protein	mcm4	97.69	_DPPTPASEDPLS(ph)PPSQR_	0.11379	3	624.279	0.989469	140650000	1.43	0.955	1.49738
Q6NZV2	70	S	Mcm4 protein	mcm4	97.395	_SVLQSEIDASS(ph)PLMYGTPSSR_	-0.51876	3	769.019	0.818966	42816000		0.955
Q6TGX7	262	S	Methyl-CpG binding domain protein 3	mbd3a	88.176	_KPLS(ph)EDS(ph)AEEEMDTV_	1.9311	3	613.893	1	78754000	1.41
Q6TGX7	265	S	Methyl-CpG binding domain protein 3	mbd3a	88.176	_KPLS(ph)EDS(ph)AEEEMDTV_	1.9311	3	613.893	1	78754000	1.41
Q803A6	164	S	Mini-chromosome maintenance complex-binding protein	mcmbp	79.462	_S(ph)YEEDDEM(ox)DTQCQQTK_	-0.78808	3	701.578	0.935514	13263000	1.37	1.228	1.11564
Q503U3	151	S	Mitochondrial fission factor homolog A	zgc:110130	48.467	_HDFASPS(ph)PSR_	0.50975	2	590.743	0.969839	2850200	0.94
Q7SZQ4	140	S	Mitochondrial fission factor homolog B	zgc:66022	65.808	_S(ph)VSENAGVHHNGPLAR_	-0.25291	3	575.6	0.545095	52651000	1.3
Q7SZQ4	142	S	Mitochondrial fission factor homolog B	zgc:66022	67.418	_SVS(ph)ENAGVHHNGPLAR_	-0.74437	4	431.952	0.836305	11046000	1
Q6DH66	141	S	Mitochondrial import receptor subunit TOM20 homolog B	tomm20b	63.681	_IVSAQSIS(ph)DDDIE_	-2.2717	2	736.314	0.963817	0
Q9DGE2	183	Y	Mitogen-activated protein kinase 14A	mapk14a	80.96	_HTDDEMTGY(ph)VATR_	0.74488	3	525.876	0.97228	37735000	0.96
Q1LY62	292	S	Mitogen-activated protein kinase kinase 2	map2k2a	115.26	_PVLDAGGAEGHSM(ox)S(ph)PR_	-0.13099	3	559.575	0.997999	38301000	1.03
Q1LY62	391	T	Mitogen-activated protein kinase kinase 2	map2k2a	114.96	_TMGLHQPST(ph)PTHSAE_	-1.5471	2	837.353	0.975027	840010000	1.06
Q68EG7	622	S	MORC family CW-type zinc finger 2	morc2	73.885	_S(ph)PPLPAVVR_	-0.50975	3	339.183	1	252900000	0.82
Q68EG7	880	S	MORC family CW-type zinc finger 2	morc2	52.705	_S(ph)PDTNQGPAR_	-1.9755	2	561.732	0.991159	9044300	1.06
Q68EG7	890	S	MORC family CW-type zinc finger 2	morc2	130.19	_S(ph)VTPPTAAEPDTTQSGPSR_	1.834	3	660.297	0.564267	46484000
Q1MTD3	57	S	mRNA cap guanine-N7 methyltransferase	rnmt	102.08	_DGDEEDDDHS(ph)PSK_	-2.4392	3	509.17	0.9998	8891500	0.62
Q6DRL5	1243	T	Myb-binding protein 1A-like protein	mybbp1a	64.275	_QQAGEETQDQPT(ph)PK_	2.4121	3	546.233	0.999971	7243900
A0JMK5	614	T	Myotubularin-related protein 2	mtmr2	53.237	_SIT(ph)PVQTFV_	-3.1004	2	536.26	0.880686	0
Q5SPR8	45	S	N-acetyltransferase ESCO2	esco2	87.519	_ENIPISLNS(ph)PQK_	-0.18468	3	473.901	0.999683	35574000	1.18
F5HSE3	2244	S	Nipped-B-like protein A	nipbla	64.27	_NHHTGDS(ph)EEDDER_	0.90395	3	540.857	0.997627	8547800	0.57
F5HSE3	2251	S	Nipped-B-like protein A	nipbla	64.27	_NHHTGDS(ph)EEDDERS(ph)EGEER_	-1.9742	3	796.606	0.999856	4926300	0.64
E7F3S0	161	S	Non-specific serine/threonine protein kinase	pak2b	63.29	_DSFPSGEQS(ph)PAK_	-1.0764	3	443.85	0.999972	16533000
F1QZR2	239	S	Non-specific serine/threonine protein kinase	pak4	72.531	_RPLS(ph)GPNIR_	0.93459	3	363.857	1	48122000	0.7
Q90X41	346	S	Novel protein similar to human splicing factor 3a, subunit 1, 120kD (SF3A1)	sf3a1	83.467	_EDGHAAQPDQDTQLQDM(ox)DEGS(ph)DEDDDGM(ox)K_	0.61682	4	826.798	0.999991	380440000	1.15	1.058	1.08696
A2BID3	335	S	Novel protein similar to vertebrate cyclin L1 (CCNL1)	ccnl1a	45.438	_TDEKS(ph)PNLQTLK_	0.9109	3	485.236	0.973249	127570000
Q66I37	124	S	Nuclear casein kinase and cyclin-dependent kinase substrate 1	nucks1a	59.728	_GGDDS(ph)DDDKEVSR_	0.55337	3	492.183	0.999856	8788100	0.68
Q66I37	229	S	Nuclear casein kinase and cyclin-dependent kinase substrate 1	nucks1a	68.536	_ATVNPS(ph)PMK_	0.54583	3	342.156	0.999997	45669000	1.09
Q66I37	258	S	Nuclear casein kinase and cyclin-dependent kinase substrate 1	nucks1a	143.14	_DEEEAES(ph)PAEDEEEDEVEK_	0.21198	3	763.276	1	44563000	1.6
Q66I37	296	S	Nuclear casein kinase and cyclin-dependent kinase substrate 1	nucks1a	92.349	_TKDEAPEDEEEDEEEDGS(ph)EEEAPS(ph)GED_	-0.35546	4	789.762	1	49754000	1.4
Q66I37	302	S	Nuclear casein kinase and cyclin-dependent kinase substrate 1	nucks1a	92.349	_TKDEAPEDEEEDEEEDGS(ph)EEEAPS(ph)GED_	-0.35546	4	789.762	1	49754000	1.4
B2CQD3	164	S	Nucleoplasmin	npm2	148.36	_GEDEEAS(ph)DGENPPK_	-1.1395	3	518.526	1	1479000000	0.91	1.402	0.649073
Q7SZC5	387	S	Nucleoporin NDC1	tmem48	64.827	_SQS(ph)AS(ph)SDTR_	0.90965	2	549.679	0.902273	1872600	1.52
Q7SZC5	389	S	Nucleoporin NDC1	tmem48	64.827	_SQS(ph)AS(ph)SDTR_	0.90965	2	549.679	0.527674	1872600	1.52
Q7SZC5	390	S	Nucleoporin NDC1	tmem48	64.827	_SQS(ph)AS(ph)SDTR_	0.90965	2	549.679	0.527674	1872600	1.52
A4UU77	186	S	Oogenesis-related protein	org	108.71	_S(ph)HNDT(ph)ES(ph)DLEVEK_	1.5658	3	581.525	1	376140000	1.01	1.213	0.832646
A4UU77	190	T	Oogenesis-related protein	org	177.12	_S(ph)HNDT(ph)ES(ph)DLEVEK_	1.5658	3	581.525	1	2098100000	1.27	1.213	1.04699
A4UU77	192	S	Oogenesis-related protein	org	177.12	_S(ph)HNDT(ph)ES(ph)DLEVEK_	1.5658	3	581.525	1	3007100000	1.16	1.213	0.956307
Q6TGW5	213	S	Osteoclast-stimulating factor 1	ostf1	181.86	_THSNAEEYLDDEDS(ph)D_	3.1945	2	910.313	1	51211000	1.45
E7FG33	1202	S	PAB-dependent poly(A)-specific ribonuclease subunit PAN2	pan2	63.614	_VPDIDSADGQGS(ph)PK_	-0.94388	3	489.212	0.999878	29802000
E7EXP6	270	T	PAB-dependent poly(A)-specific ribonuclease subunit PAN3	pan3	58.172	_ITPHT(ph)SPAPR_	1.8588	2	578.779	0.510188	4080800	0.86	1.086	0.791897
A3KNL3	293	S	Pcyt1b protein	pcyt1ba	74.094	_GS(ph)PSS(ph)SPPR_	-0.16722	2	516.183	0.972377	14282000	1.19
A3KNL3	296	S	Pcyt1b protein	pcyt1ba	74.094	_GS(ph)PSS(ph)SPPR_	-0.16722	2	516.183	0.618542	14282000	1.19
Q4KME6	243	S	PERQ amino acid-rich with GYF domain-containing protein 2	gigyf2	51.612	_WCPPS(ph)PDGPR_	0.44145	3	416.834	1	12062000	0.95
Q49GP3	530	S	Phosphatidylinositol 4-kinase beta	pi4kb	42.716	_RLS(ph)EQLAHTPTTFR_	-0.88053	3	579.621	0.999618	35068000
Q803V2	215	S	Phosphoribosyl pyrophosphate synthetase-associated protein 2	prpsap2	68.016	_HS(ph)PPTVK_	-0.074287	3	282.469	0.99996	44157000	0.74
Q90270	7	S	POU domain, class 5, transcription factor 1	pou5f1	99.834	_AQS(ph)PTAADCRPYEVNR_	-0.9266	3	638.944	0.914029	579780000	1.66
Q90270	9	T	POU domain, class 5, transcription factor 1	pou5f1	84.975	_AQSPT(ph)AADCRPYEVNR_	-0.2571	2	957.912	0.544316	17509000	1.37
Q90270	349	S	POU domain, class 5, transcription factor 1	pou5f1	101.38	_TS(ph)LEGTVR_	0.28601	2	471.718	0.81037	82849000	1.04
Q5XJD3	247	S	Pre-mRNA 3'-end-processing factor FIP1	fip1l1	57.106	_AEFTS(ph)PSNLYK_	1.6443	2	668.795	0.714406	46547000		0.956
Q5XJD3	462	S	Pre-mRNA 3'-end-processing factor FIP1	fip1l1	118.63	_DHS(ph)PNAGPYNSM(ox)AM(ox)CSDEER_	-1.0351	3	793.949	0.999993	30825000	1.4	0.956	1.46444
Q08C72	833	S	Pre-mRNA-splicing factor CWC22 homolog	cwc22	63.091	_S(ph)PLEERPTK_	0.86182	3	379.516	0.999993	48162000	0.63
E7F714	343	T	pre-rRNA processing protein FTSJ3	ftsj	23.536	_QLDQEAS(ph)S(ph)DDEQSDT(ph)DEK_	0.44731	4	570.684	0.877619	32413000
Q5I0F6	82	S	Prkar1a protein	prkar1aa	61.444	_EDEVS(ph)PPM(ox)NPVVK_	0.52079	3	512.893	1	69117000
Q4TVV3	184	S	Probable ATP-dependent RNA helicase DDX46	ddx46	58.172	_AAEAEES(ph)ER_	3.088	2	536.203	1	0
Q7SZC7	71	S	Progesterone receptor membrane component 2	pgrmc2	60.255	_GSEAS(ph)PLPK_	0.098756	2	483.221	0.99839	89424000	0.84	0.783	1.0728
Q1L8Y5	458	S	Programmed cell death 4	pdcd4b	67.997	_LIS(ph)EGDGGHLK_	-0.60454	3	402.524	1	31489000
B1H1M3	259	S	Prosc protein	prosc	67.415	_EYPNTPSPS(ph)PEK_	0.4389	3	475.869	0.943614	29623000	1.18
Q7SZQ8	113	S	Prostaglandin E synthase 3 (Cytosolic)	ptges3a	199.41	_DWEDDS(ph)DEELSS(ph)FDR_	-0.053748	3	668.886	1	573250000	1.41
Q7SZQ8	119	S	Prostaglandin E synthase 3 (Cytosolic)	ptges3a	167.53	_DWEDDS(ph)DEELSS(ph)FDR_	-2.1834	2	1002.82	0.979724	68426000	1.52
Q4V918	250	S	Proteasome subunit alpha type	psma3	177.88	_ESLEEEDDS(ph)DEDNM(ox)_	-0.19663	2	876.769	1	3369700000	1.54	1.058	1.45558
Q6TGV6	55	T	Proteasome subunit alpha type	psma5	73.833	_IT(ph)SPLMEPSSIEK_	-2.5141	3	504.574	0.559372	13803000		1.228
Q5RGT6	149	S	Protein angel homolog 2	angel2	53.404	_GS(ph)PEWLR_	-1.5847	2	462.702	1	0
Q1ECZ4	47	S	Protein CASC3	casc3	44.44	_EPEPVES(ph)PAER_	-1.7936	2	660.279	1	3845200
Q5U3N7	3	T	Protein Churchill	churc1	39.305	_(ac)MCT(ph)GCVQK_	-3.0574	3	369.134	1	153310000	1.25
B0S564	500	S	Protein disulfide-isomerase	p4hb	96.117	_EGGAPVGDEEDEEADDLDLDDAEEDDS(ph)DVEEGHDEL_	1.5109	3	1318.82	1	193260000	1.54	0.889	1.73228
Q0P4B9	20	S	Protein FAM195B	fam195b	114.39	_S(ph)PTNTGELFTPAHEENVR_	-1.1569	3	693.644	0.947807	73217000
Q90XF2	215	S	Protein kinase C iota type	prkci	129.72	_KNS(ph)TES(ph)INHEGEEHEAVGSR_	-1.1498	4	593.24	0.943309	93858000	0.88
Q90XF2	216	T	Protein kinase C iota type	prkci	37.938	_KNST(ph)ES(ph)INHEGEEHEAVGSR_	0.85332	4	593.24	0.634748	23186000	0.77
Q90XF2	218	S	Protein kinase C iota type	prkci	77.149	_KNST(ph)ES(ph)INHEGEEHEAVGSR_	0.85332	4	593.24	0.848699	36620000	0.85
Q6NYE2	30	S	Protein RCC2 homolog	rcc2	200.89	_EFS(ph)S(ph)DDEFDDYEQENTK_	0.044817	2	1129.37	1	1539300000	1.32
Q6NYE2	31	S	Protein RCC2 homolog	rcc2	200.89	_EFS(ph)S(ph)DDEFDDYEQENTK_	0.044817	2	1129.37	1	1494400000	1.32
Q4H4B6	1717	S	Protein scribble homolog	scrib	76.815	_S(ph)LEAPVPT_	2.6313	2	447.204	0.999999	3105200
Q6NV26	581	S	Protein SDA1 homolog	sdad1	107.46	_NVDS(ph)DEEER_	-1.4653	2	586.709	1	79771000	0.49
Q7T293	259	S	Protein SDE2 homolog	sde2	46.877	_ADPQEQPSSSS(ph)PAQR_	1.8376	3	555.569	0.535739	1811500	0.96
A7MD70	539	S	Protein Spindly	spdl1	62.466	_S(ph)PVNDSNSK_	-0.83241	2	514.208	0.999979	29675000	1.21	0.906	1.33554
A7MD70	555	S	Protein Spindly	spdl1	106.35	_NVDQTHQS(ph)S(ph)EEEENWR_	1.7061	2	1074.39	0.999829	141100000	1.61	0.906	1.77704
A7MD70	556	S	Protein Spindly	spdl1	106.35	_NVDQTHQS(ph)S(ph)EEEENWR_	0.77278	3	716.595	0.999979	128880000	1.61	0.906	1.77704
Q7ZU13	500	S	Protein spinster homolog 1	spns1	125.97	_VS(ph)VSS(ph)VLI_	0.71702	2	482.214	0.999799	7813600	1.09
Q7ZU13	503	S	Protein spinster homolog 1	spns1	125.97	_VS(ph)VSS(ph)VLI_	0.71702	2	482.214	0.991703	7813600	1.09
H6D7E6	1149	T	Protein TALPID3	talpid3	54.261	_IPVGT(ph)PITT(ph)PIPS(ph)PTR_	1.0962	3	629.62	0.998033	28659000	1.27
H6D7E6	1153	T	Protein TALPID3	talpid3	54.261	_IPVGT(ph)PITT(ph)PIPS(ph)PTR_	1.0962	3	629.62	0.95544	28659000	1.27
H6D7E6	1157	S	Protein TALPID3	talpid3	54.261	_IPVGT(ph)PITT(ph)PIPS(ph)PTR_	1.0962	3	629.62	0.770947	28659000	1.27
Q6DBU9	50	S	Protein YIPF	yipf2	159.16	_LDLS(ph)DDEENQQESSELLGGEK_	1.2653	3	805.674	1	208360000	1.57
Q6P948	296	S	Pyruvate dehydrogenase E1 component subunit alpha	pdha1a	110.04	_YHGHS(ph)MSDPGVS(ph)YR_	1.2292	3	584.879	0.985707	144160000	1.14	1.232	0.925325
Q6P948	303	S	Pyruvate dehydrogenase E1 component subunit alpha	pdha1a	62.002	_YHGHS(ph)M(ox)SDPGVS(ph)YR_	-0.894	3	590.211	0.871576	17637000		1.232
Q6TEL1	549	S	RAD21 homolog	rad21a	136.86	_DKDKDDS(ph)DEEGEEGQGGDQDQEER_	-0.71991	4	698.259	1	85600000	1
Q4KMI4	217	S	Receptor expression-enhancing protein 2	reep2	85.909	_TEHS(ph)DEDAADK_	0.33951	3	433.158	0.911813	3181600
Q7ZUK9	134	S	Regulation of nuclear pre-mRNA domain containing 1B	rprd1b	70.089	_LTIDDSES(ph)PK_	0.022903	3	395.508	0.998206	24492000
Q6NY74	370	S	Replication protein A 70 kDa DNA-binding subunit	rpa1	120.15	_LS(ph)DFGGR_	1.5425	2	416.173	1	29584000	1.29	0.78	1.65385
Q4G5W2	109	S	Reticulon	rtn4a	97.065	_PAPISSFGDAS(ph)PK_	1.3943	3	451.874	0.999999	120140000		1.027
Q6TLG8	220	T	Ribosomal protein S3	rps3	116.86	_EEVLPT(ph)TPVSEQK_	-0.1247	2	768.863	0.706544	210820000	1.1	1.099	1.00091
Q6TLG8	221	T	Ribosomal protein S3	rps3	107.35	_EEVLPTT(ph)PVSEQK_	-0.52559	4	384.935	0.972423	666750000	1.11	1.099	1.01001
Q6PBJ9	102	S	Ribosomal protein, large P2	rplp2	170.28	_KEES(ph)EES(ph)DEDMGFGLFD_	-0.95807	2	1062.36	1	45552000	1.58
Q6PBJ9	105	S	Ribosomal protein, large P2	rplp2	174.52	_KEES(ph)EES(ph)DEDMGFGLFD_	-0.95807	2	1062.36	1	208220000	1.54
Q6P5K5	100	S	Ribosomal protein, large, P1	rplp1	171.72	_KEES(ph)EES(ph)DDDMGFGLFD_	-0.22932	2	1055.35	1	55774000000	1.56
Q6P5K5	103	S	Ribosomal protein, large, P1	rplp1	198.61	_KEES(ph)EES(ph)DDDMGFGLFD_	-0.22932	2	1055.35	1	55895000000	1.56
Q6DRF0	317	S	Ring finger protein 113A	rnf113a	77.068	_QAADDQPPS(ph)EEED_	0.63775	2	755.764	1	4797600	0.92
Q4U0S5	393	S	RNA polymerase II-associated factor 1 homolog	paf1	95.981	_DMQEDS(ph)GEER_	-0.4824	2	638.213	1	25715000	0.65
Q4U0S5	460	S	RNA polymerase II-associated factor 1 homolog	paf1	101.75	_DEEEIFGS(ph)DDDS(ph)EEEEEEEEEGGAR_	0.64014	3	1007.33	1	30283000	1.4
Q4U0S5	464	S	RNA polymerase II-associated factor 1 homolog	paf1	101.75	_DEEEIFGS(ph)DDDS(ph)EEEEEEEEEGGAR_	0.64014	3	1007.33	1	30283000	1.4
A3KDM3	970	S	RNA polymerase-associated protein Ctr9 homolog	ctr9	56.121	_EDDGS(ph)DDEEGGSRPK_	-0.12785	3	558.204	0.99995	15772000	0.74
Q6NYV9	240	S	RNA polymerase-associated protein LEO1	leo1	96.866	_ERS(ph)DEEGER_	-0.064214	2	593.722	1	73303000	1.12
Q6NYV9	610	S	RNA polymerase-associated protein LEO1	leo1	71.592	_RLDS(ph)DEEGENSGK_	-1.5819	3	505.87	1	30453000	0.86
Q6NYV9	639	S	RNA polymerase-associated protein LEO1	leo1	174.68	_YVIS(ph)DEEDEDGDGER_	-0.11445	2	904.331	1	179430000	1.35
Q7SXP4	243	S	Serine/arginine-rich splicing factor 1A	srsf1a	82.774	_GS(ph)PQYS(ph)PR_	-0.32469	2	526.186	0.99998	214780000	0.58	0.814	0.712531
Q7SXP4	247	S	Serine/arginine-rich splicing factor 1A	srsf1a	82.774	_GS(ph)PQYS(ph)PR_	-0.32469	2	526.186	0.999772	209700000	0.58	0.814	0.712531
E7F169	433	T	Serine/threonine-protein phosphatase	ppp3cb	41.115	_QT(ph)LQS(ph)AT(ph)IEAIEAVEEVK_	0.81715	3	733.647	1	169580000	1.77
E7F169	436	S	Serine/threonine-protein phosphatase	ppp3cb	41.115	_QT(ph)LQS(ph)AT(ph)IEAIEAVEEVK_	0.81715	3	733.647	1	169580000	1.77
E7F169	438	T	Serine/threonine-protein phosphatase	ppp3cb	41.115	_QT(ph)LQS(ph)AT(ph)IEAIEAVEEVK_	0.81715	3	733.647	1	169580000	1.77
A1L1M4	370	S	Serine/threonine-protein phosphatase 4 regulatory subunit 2-B	ppp4r2b	61.409	_APAGVASS(ph)PELR_	0.49757	2	617.795	0.863954	82514000	1.04
Q66I22	71	S	Serrate RNA effector molecule homolog	srrt	72.607	_ERFS(ph)PPR_	-0.52853	3	323.483	1	116510000	1.47	0.84	1.75
Q66I22	78	S	Serrate RNA effector molecule homolog	srrt	61.78	_HDM(ox)S(ph)PQQK_	-1.0505	3	356.139	1	10089000	0.73	0.84	0.869048
Q7ZUY0	24	S	SET translocation (Myeloid leukemia-associated) A	seta	66.152	_ELNSNHDGGDETS(ph)EK_	0.49022	3	571.22	0.802517	7376700	0.92	1.052	0.874525
Q803T6	281	S	SH3-domain GRB2-like 2	sh3gl2	75.589	_S(ph)PAPMDQPCCR_	0.60717	2	699.754	1	8013300	1.21
A7MD64	510	S	Si:ch211-175l6.9 protein	si:ch211-175l6.9	77.506	_NGS(ph)EEEDDEKPGK_	-0.030408	3	505.195	1	40478000	0.49
B3DJR5	326	S	Si:ch211-81i17.1	tle2	62.455	_EPLPQAS(ph)PTSLASSSSAAS(ph)PSR_	-0.14732	3	763.333	0.922836	48540000	1.3
Q5RH62	20	T	Si:dkey-180p18.2	cax1	116.06	_ST(ph)ESSEPFLDHDPK_	-0.6059	4	417.925	0.569524	317490000	1.44
Q5RH62	92	S	Si:dkey-180p18.2	cax1	63.062	_CPEDIWQEAS(ph)IR_	-2.0103	3	528.557	1	93530000	1.32
Q5RH62	132	S	Si:dkey-180p18.2	cax1	82.609	_SHVTERPIEDRS(ph)DVVK_	-1.1167	4	487.489	0.999991	189440000	1.15
F1QDJ9	567	S	Signal recognition particle subunit SRP72	srp72	81.992	_NYDPNS(ph)SPDPER_	0.20184	2	735.78	0.641151	30467000	1.11
F1QDJ9	568	S	Signal recognition particle subunit SRP72	srp72	39.517	_NYDPNSS(ph)PDPER_	1.9965	2	735.78	0.744822	8428000	1.16
Q7ZUR5	11	S	Signal sequence receptor, gamma	ssr3	37.495	_QQS(ph)EEDLLLQDFSR_	1.7662	2	894.396	0.999269	13613000
D0EWT5	332	S	Single-stranded DNA-binding protein 1a	ssbp3b	81.51	_NS(ph)PNNM(ox)SGM(ox)SNPPGTPR_	-0.74889	3	623.913	0.998901	7854100	0.94
Q7ZTI0	364	S	Sjogren syndrome antigen B (Autoantigen La)	ssb	161.04	_FDS(ph)DEEGDEESASTK_	0.039759	2	863.304	1	737810000	0.98	0.786	1.24682
F1Q610	687	S	Sodium/hydrogen exchanger	slc9a7	86.214	_SDS(ph)TSEDALER_	1.9583	2	645.248	0.726533	6728900	0.99	0.97	1.02062
Q6NUT7	808	S	Sortilin	sort1	102.52	_THYHDDS(ph)DEDLLE_	0.5258	3	556.874	0.999904	109950000
Q566W7	33	S	Sorting nexin-30	snx30	73.498	_S(ph)RSPDVLNPGEK_	-1.812	3	460.217	0.5	44001000	1.82
Q566W7	35	S	Sorting nexin-30	snx30	87.719	_S(ph)PDVLNPGEK_	0.56555	3	379.173	1	76472000	1.29
Q7ZV13	210	S	Splicing factor, arginine/serine-rich 2	srsf2a	108.5	_S(ph)RPKS(ph)PEATDDAAVES_	-0.73981	3	607.243	0.999902	186830000	0.93	1.127	0.8252
Q7ZV13	214	S	Splicing factor, arginine/serine-rich 2	srsf2a	109.44	_S(ph)RPKS(ph)PEATDDAAVES_	-0.73981	3	607.243	0.998448	224610000	0.93	1.127	0.8252
Q6DHJ0	245	S	Splicing factor, arginine/serine-rich 5b	srsf5b	100.23	_EAPRPES(ph)AS(ph)PPASAQHPPR_	-0.73354	4	536.235	1	219910000	1.02
Q6DHJ0	247	S	Splicing factor, arginine/serine-rich 5b	srsf5b	100.23	_EAPRPES(ph)AS(ph)PPASAQHPPR_	-0.73354	4	536.235	0.999996	219910000	1.02
B7ZVH2	252	S	START domain containing 10	stard10	125.73	_GDS(ph)LENVDESSTR_	-0.74942	2	744.796	1	79863000	1.12
Q1RLQ1	17	S	Stathmin	stmn1a	92.886	_AS(ph)GQAFEVILGSPASDVK_	-1.4646	3	619.299	1	131330000	1.29
Q1RLQ1	39	S	Stathmin	stmn1a	71.176	_NEFLLS(ph)PPK_	-0.17491	3	375.518	1	4819700000	1.92
Q1RLQ1	64	S	Stathmin	stmn1a	104.22	_S(ph)HEAEVLK_	2.436	2	496.726	1	80425000	0.73
E7FGC2	17	S	Structural maintenance of chromosomes protein	smc4	98.281	_AAEDS(ph)DEEVSKPR_	-1.7439	3	504.879	0.999978	163260000	0.69	0.887	0.777903
Q7SXG4	599	S	SUMO-activating enzyme subunit 2	uba2	120.27	_AAVEDDDVLLVDS(ph)DEEPSSSTMDTESSNR_	0.99847	3	1065.1	0.999433	161020000	1.32
B3DKI8	290	S	Suppressor of ypt1	sly1	45.844	_VSVDESHGS(ph)EASPAGAR_	-1.4421	3	579.248	0.847737	9935800	0.92	0.826	1.1138
B3DKI8	293	S	Suppressor of ypt1	sly1	122.64	_VSVDESHGSEAS(ph)PAGAR_	-0.23807	3	579.248	0.99977	41653000	1.01	0.826	1.22276
Q9W6S8	17	S	Survival motor neuron protein 1	smn1	142.23	_GTGQS(ph)DDS(ph)DIWDDTALIK_	1.1039	2	1048.91	0.99468	591680000	1.52	0.692	2.19653
Q9W6S8	20	S	Survival motor neuron protein 1	smn1	122.35	_GTGQS(ph)DDS(ph)DIWDDTALIK_	-0.05284	2	1048.91	0.999976	329030000	1.47	0.692	2.12428
Q8JFV8	27	S	Synaptic vesicle membrane protein VAT-1 homolog	vat1	64.711	_TPAES(ph)PK_	1.4572	2	405.176	0.998001	7174600	0.97	1.27	0.76378
E9QI05	43	S	Synaptosomal-associated protein	zgc:56072	57.173	_ANQVTDES(ph)LESTR_	1.5884	2	765.328	0.890794	4691800	1.12	1.525	0.734426
Q7SXV1	679	S	TBC1 domain family member 23	tbc1d23	90.15	_VLDALES(ph)S_	0.018391	2	457.199	0.859441	20361000	0.9
A2AR64	383	S	Teleost complement regulatory membrane protein	rca2.1	51.286	_VPTNEEGS(ph)L_	1.1729	2	513.213	0.999982	17112000	1.21
Q1LVD9	324	T	Tmem115 protein	tmem115	100.09	_TDT(ph)PLLSSR_	0.37317	2	535.25	0.998115	19800000
Q1ED17	123	S	Topoisomerase (DNA) I, like	top1l	118.31	_SEPDSDDFYHS(ph)PK_	1.2106	2	802.301	0.99999	268800000	1.13	0.665	1.69925
Q8UVK2	76	S	Transcription elongation factor SPT6	supt6h	120.4	_GEPPAGEDS(ph)DS(ph)GEEVR_	-0.067446	3	597.543	1	9673400	1.31
Q8UVK2	78	S	Transcription elongation factor SPT6	supt6h	52.754	_GEPPAGEDS(ph)DS(ph)GEEVR_	-0.067446	3	597.543	1	5226200
B1H1L4	148	S	Transcription factor 7-like 1-B	zgc:113045	46.249	_RPS(ph)DGGMDPQPQK_	-0.048721	3	498.213	1	29988000	0.91
Q6EJB7	235	S	Transcription factor Sox-3	sox3	49.655	_TEPSS(ph)PPPAITSHSQR_	0.69219	3	591.272	0.743494	10094000
Q6PHK6	289	S	Transcriptional activator protein Pur-beta	purb	91.355	_REES(ph)EGEDVDDD_	0.85176	2	737.746	1	3565400	0.71
Q7T2A0	218	T	Transformer-2 alpha	tra2a	113.65	_RPHT(ph)PTPGIYMGR_	-1.0069	3	521.581	0.998977	595740000	0.97
Q7T2A0	249	S	Transformer-2 alpha	tra2a	61.213	_RDS(ph)YYDR_	1.5457	2	527.703	0.999008	5918700	0.81
Q7T2A0	275	S	Transformer-2 alpha	tra2a	72.34	_S(ph)PS(ph)PYYSR_	0.42003	2	558.694	0.999712	386390000	0.82
Q7T2A0	277	S	Transformer-2 alpha	tra2a	72.34	_S(ph)PS(ph)PYYSR_	-0.87782	2	558.694	0.993917	386390000	0.82
Q6NYE7	212	T	Transmembrane protein 192	tmem192	92.38	_KPHPDVT(ph)EEER_	-0.52786	3	472.877	1	11406000	0.81
Q6PFT6	4	S	Transmembrane protein 47	tmem47	54.402	_ASS(ph)VSGAEEVR_	0.6392	2	586.253	0.73013	4452400
Q68EK8	358	S	Transportin 2 (Importin 3, karyopherin beta 2b)	tnpo2	140.38	_HEGDEGEEGEDS(ph)EDDDDDDDDSLSDWNLR_	2.1449	3	1130.72	1	234930000	1.47
Q6DRL4	1309	S	Treslin	ticrr	55.196	_TIQS(ph)PIPTHR_	1.7996	3	410.539	0.945644	3445200	1.14
Q7T3G2	239	S	Tyrosine 3-monooxygenase/tryptophan 5-monooxygenase activation protein, eta polypeptide	ywhah	123.52	_DNLTLWTSDQQDS(ph)EGGDANN_	0.95997	2	1130.44	0.999999	307340000	1.59	1.183	1.34404
A2BIL7	1349	S	Tyrosine-protein kinase BAZ1B	baz1b	193.54	_AAPSS(ph)PVDIDELVR_	-0.0068986	2	774.869	0.988459	225520000	1.33
Q6P022	80	S	U2 small nuclear RNA auxiliary factor 2b	u2af2b	38.996	_SDHTQNHPQENVS(ph)R_	1.1115	3	576.908	0.999549	1840700	0.76
E7EXC7	2490	S	Ubiquitin carboxyl-terminal hydrolase	usp9	103.83	_HEVVS(ph)EEDAGR_	-0.3885	3	436.514	1	11128000	1.03	1.041	0.989433
E7F2D1	246	S	Ubiquitin carboxyl-terminal hydrolase	usp10	139.22	_TCES(ph)PDNTFDLTSGAASLLDR_	1.1285	3	784.002	0.955502	58719000
E7FDT7	16	S	Ubiquitin carboxyl-terminal hydrolase	usp45	92.147	_DEDS(ph)S(ph)DEVGGLTCQHVSR_	-0.47607	3	717.596	1	24119000
E7FDT7	17	S	Ubiquitin carboxyl-terminal hydrolase	usp45	92.147	_DEDS(ph)S(ph)DEVGGLTCQHVSR_	-0.47607	3	717.596	1	24119000
F1Q6K1	2019	S	Ubiquitin carboxyl-terminal hydrolase	si:ch211-257m21.2	71.513	_ISDQNS(ph)PVLPK_	-0.2594	3	426.543	0.998768	19527000
A0A0A0MPH2	41	S	PREDICTED: actin-binding protein anillin isoform X1 [Danio rerio]		69.747	_LAAGGEENQDPS(ph)KSPTR_	-1.0159	4	459.959	0.527888	13018000
A0A0A0MPH2	43	S	PREDICTED: actin-binding protein anillin isoform X1 [Danio rerio]		73.346	_LAAGGEENQDPSKS(ph)PTR_	0.60227	3	612.942	0.857879	24297000	1.07
A0A0G2KCY3	69	S	LOC563316 protein, partial [Danio rerio]		67.519	_TFYDS(ph)EEER_	0.32928	2	628.229	0.999321	180100000	1.35
A0A0G2KGH2	113	S	Sorting nexin 2 [Danio rerio]		97.059	_VELGAFDRS(ph)PEEDEDEQESR_	0.23036	3	806.331	1	102890000	1.49
A0A0G2KHA0	435	S	rab3 GTPase-activating protein catalytic subunit [Danio rerio]	rab3gap1	80.142	_ADVSEVRPPQQS(ph)PDR_	0.31889	3	587.604	0.999916	15387000	0.94	1.109	0.84761
A0A0G2KN35	255	S	PREDICTED: RNA-binding protein MEX3B-like [Danio rerio]	LOC100534722	78.705	_LS(ph)PDPDHPLAR_	0.66864	2	649.3	1	172490000	1.16
A0A0G2KSV9	193	T	PREDICTED: LOW QUALITY PROTEIN: eukaryotic translation initiation factor 4 gamma 1-like [Danio rerio]		60.691	_AT(ph)PPPTEER_	0.079344	2	539.234	0.999107	5343700	0.8
A0A0G2L1F5	2022	S	PREDICTED: spectrin beta chain, non-erythrocytic 1, partial [Danio rerio]		92.913	_KPPS(ph)PDPVQAQDGETQQR_	1.5607	4	515.238	1	45794000	0.85	0.767	1.10821
A0A0G2L8G7	239	S	Zgc:77390 [Danio rerio]	wbp11	70.837	_TEASAGS(ph)DTEM(ox)M(ox)DGGR_	-0.93964	3	576.203	0.937228	6558500	0.69
A1A605	144	S	Y box binding protein 1 [Danio rerio]	ybx1	188.04	_DYQENYQS(ph)DPEAEPR_	0.018453	2	960.868	1	2530800000	1.18	0.895	1.31844
A1A605	159	S	Y box binding protein 1 [Danio rerio]	ybx1	79.489	_EGAES(ph)APEGEMQQQQR_	-0.15602	3	618.916	1	20099000	0.86	0.895	0.960894
A1A605	253	S	Y box binding protein 1 [Danio rerio]	ybx1	49.66	_DGEEDKENQS(ph)ESGQNQEPR_	0.76394	3	752.628	0.972235	3395300	0.6	0.895	0.670391
A2BEN4	253	S	SUMO1/sentrin/SMT3 specific peptidase 3a [Danio rerio]	senp3a	67.846	_AS(ph)PTNVQSQR_	-1.0203	2	584.261	0.979584	8981700	0.83
A2BGI0	312	T	PREDICTED: cyclin-H isoform X1 [Danio rerio]	ccnh	48.376	_QM(ox)VADEEWT(ph)DDDLDAL_	0.99831	2	981.372	1	10870000	1.45
A2BGL0	509	S	PREDICTED: poly(A) polymerase gamma isoform X1 [Danio rerio]	papolg	66.962	_S(ph)LGDINR_	0.91181	2	427.692	1	14191000
A2BGL0	651	S	PREDICTED: poly(A) polymerase gamma isoform X1 [Danio rerio]	papolg	44.925	_RPHS(ph)PSLEDPPK_	0.40016	3	480.561	0.926384	22062000
A2CEB4	389	S	golgin subfamily A member 3 [Danio rerio]	golga3	64.711	_HMEELEQDREGS(ph)VEPR_	-0.027129	4	505.966	1	39472000
A2CEI4	507	S	Nucleoporin 88 [Danio rerio]	nup88	86.944	_GLAEDS(ph)FEQHIR_	-1.8588	3	494.552	1	75176000
A2CEX4	438	S	PREDICTED: activating signal cointegrator 1 complex subunit 2 isoform X1 [Danio rerio]	ascc2	129.06	_DLAAS(ph)PTEGAGVSGVR_	0.94839	3	522.91	0.99146	238740000	1.46
A3KPI6	206	S	PREDICTED: chromosomal protein D1 [Danio rerio]	si:ch211-288g17.3	87.216	_LQQTDGS(ph)PR_	-0.076731	2	541.237	0.989711	15226000	0.71
A3KPI6	303	S	PREDICTED: chromosomal protein D1 [Danio rerio]	si:ch211-288g17.3	50.873	_TAS(ph)GEDDDDTDAPS(ph)PK_	0.96387	3	594.199	0.539086	9873500	1.37
A3KPI6	314	S	PREDICTED: chromosomal protein D1 [Danio rerio]	si:ch211-288g17.3	50.873	_TAS(ph)GEDDDDTDAPS(ph)PK_	0.96387	3	594.199	0.998539	9873500	1.37
A3KPI6	325	S	PREDICTED: chromosomal protein D1 [Danio rerio]	si:ch211-288g17.3	144.27	_TSDDSS(ph)QNPNDDDDTR_	1.016	2	931.321	0.960965	10903000	0.53
A3KPX2	84	S	ATP-binding cassette, sub-family F (GCN20), member 1 [Danio rerio]	abcf1	73.672	_GKPGDDEDDDEDS(ph)EVM(ox)QR_	2.1561	3	711.591	1	10846000	1.24	1.154	1.07452
A3KPX2	179	S	ATP-binding cassette, sub-family F (GCN20), member 1 [Danio rerio]	abcf1	170.61	_EAS(ph)EDEQDEGAEK_	0.38715	2	758.77	1	47408000	0.58	1.154	0.5026
A5WVY7	507	S	5'-3' exoribonuclease 2 [Danio rerio]	xrn2	76.492	_KADDS(ph)DSEPEPEDNVR_	2.5649	3	628.249	0.950717	6502000	0.94	0.938	1.00213
A5WW24	912	S	novel protein similar to vertebrate importin 8 (IPO8) [Danio rerio]	ipo8	88.394	_AQGSEEEENEEIPS(ph)DEDEVGEK_	-0.27248	3	843.661	1	117680000	1.49
A5WWM0	98	S	vacuolar protein sorting-associated protein 4B [Danio rerio]	vps4b	114.63	_GNES(ph)DGEEDPEK_	0.4746	2	693.241	1	67574000	0.72	1.117	0.644584
A8DZ70	81	S	PREDICTED: protein LYRIC isoform X2 [Danio rerio]	mtdha	79.201	_AAPVTAS(ph)PR_	0.44461	2	475.229	0.999419	20529000	0.74
A8DZ70	253	S	PREDICTED: protein LYRIC isoform X2 [Danio rerio]	mtdha	103.04	_GPGESSGS(ph)PESGDR_	-0.056607	2	699.762	0.971763	18964000	0.81
A8Y5S5	310	S	Serine/arginine-rich protein specific kinase 1 [Danio rerio]	srpk1a	100.22	_EEEEDDPES(ph)PK_	0.52042	2	692.245	1	17284000	1.02
A9C3T0	96	S	protein kinase, cAMP-dependent, regulatory, type II, alpha A [Danio rerio]	prkar2aa	111.64	_RVS(ph)VCAEAFNPDDDEEDSEPR_	-1.0672	3	839.667	1	80202000	1.63
B0R085	327	S	Zgc:103482 [Danio rerio]	zgc:103482	104.38	_S(ph)PQKFDSAPNPDDPEDFPALA_	1.3199	3	780.002	0.964051	500760000	2.4	1.049	2.28789
B0S5D8	463	S	PREDICTED: zinc finger CCCH domain-containing protein 13 isoform X1 [Danio rerio]	zc3h13	58.274	_DPS(ph)PASAPR_	1.1655	2	489.208	0.987832	16553000	0.5
B0S5D8	1115	S	PREDICTED: zinc finger CCCH domain-containing protein 13 isoform X1 [Danio rerio]	zc3h13	66.613	_GAES(ph)DVS(ph)EDELVTQQPLSK_	1.0318	4	548.732	0.999992	16556000	1.36
B0S5D8	1118	S	PREDICTED: zinc finger CCCH domain-containing protein 13 isoform X1 [Danio rerio]	zc3h13	66.613	_GAES(ph)DVS(ph)EDELVTQQPLSK_	1.0318	4	548.732	0.999951	16556000	1.36
B0S640	367	S	SI:dZ72B14.2 (novel protein similar to human postmeiotic segregation increased 1-like protein (PMSL1)) [Danio rerio]	pms1	46.069	_RTS(ph)PDISLK_	0.49781	3	366.185	0.832327	22604000
B0S6Y2	20	S	Zinc finger, C3HC-type containing 1 [Danio rerio]	zc3hc1	61.48	_S(ph)PLVS(ph)PLK_	1.4036	3	334.155	1	7670000	0.85
B0S6Y2	24	S	Zinc finger, C3HC-type containing 1 [Danio rerio]	zc3hc1	61.48	_S(ph)PLVS(ph)PLK_	1.4036	3	334.155	1	7670000	0.85
B0S6Y2	312	S	Zinc finger, C3HC-type containing 1 [Danio rerio]	zc3hc1	52.172	_GTPTS(ph)PSQSPTPCR_	0.46859	2	776.827	0.725171	3049200	0.94
B0S6Y2	344	S	Zinc finger, C3HC-type containing 1 [Danio rerio]	zc3hc1	76.439	_S(ph)RDSPTPHDEHPS(ph)PLSR_	0.46411	4	519.465	0.577629	17621000	1.1
B0S6Y2	347	S	Zinc finger, C3HC-type containing 1 [Danio rerio]	zc3hc1	117.35	_DS(ph)PTPHDEHPSPLSR_	2.2002	3	584.584	0.957385	120750000	0.84
B0S6Y2	356	S	Zinc finger, C3HC-type containing 1 [Danio rerio]	zc3hc1	117.35	_DS(ph)PTPHDEHPS(ph)PLSR_	-0.75335	3	611.24	0.998338	128040000	0.95
B0S6Y2	382	S	Zinc finger, C3HC-type containing 1 [Danio rerio]	zc3hc1	109.96	_GQGEGQGTDVPSS(ph)PQR_	0.81006	2	840.355	0.874453	32887000	0.92
B0S6Y2	466	S	Zinc finger, C3HC-type containing 1 [Danio rerio]	zc3hc1	50.271	_QSLNPVGAS(ph)PSQGPHDK_	0.98223	3	600.276	0.912315	23627000
B0S768	123	S	M-phase phosphoprotein 8 [Danio rerio]	mphosph8	87.083	_IEDS(ph)DDEM(ox)SVR_	-0.64537	2	696.255	0.999997	24906000	1.01
B0S768	176	S	M-phase phosphoprotein 8 [Danio rerio]	mphosph8	89.468	_FIDS(ph)DDEDVPVT(ph)PK_	0.43051	3	579.562	1	54288000
B0S768	184	T	M-phase phosphoprotein 8 [Danio rerio]	mphosph8	89.468	_FIDS(ph)DDEDVPVT(ph)PK_	0.43051	3	579.562	1	54288000
B0S7N0	203	T	zinc finger protein 692 [Danio rerio]	znf692	37.968	_EDAGT(ph)NT(ph)NK_	4.247	2	555.181	1	24390000	1.35
B0S7N0	205	T	zinc finger protein 692 [Danio rerio]	znf692	37.968	_EDAGT(ph)NT(ph)NK_	4.247	2	555.181	1	24390000	1.35
B0UXN4	442	S	Formin binding protein 1-like [Danio rerio]	fnbp1l	208.28	_ES(ph)PEGSYTDDHSQEHR_	2.3691	3	651.913	0.999934	59811000	0.78
B0UXN4	446	S	Formin binding protein 1-like [Danio rerio]	fnbp1l	61.276	_ES(ph)PEGS(ph)YTDDHSQEHR_	0.68087	3	678.569	0.90578	3326500	0.97
B0UY57	1227	S	PREDICTED: telomere-associated protein RIF1 isoform X1 [Danio rerio]	rif1	48.372	_STS(ph)PASPAFTGTLTR_	0.64048	2	787.367	0.900356	15876000	1.4
B0UY57	1337	T	PREDICTED: telomere-associated protein RIF1 isoform X1 [Danio rerio]	rif1	56.569	_AHAEAQGT(ph)PEK_	1.1473	3	406.843	1	8706100	0.87
B0UY57	1344	S	PREDICTED: telomere-associated protein RIF1 isoform X1 [Danio rerio]	rif1	139.2	_NSQS(ph)PNDSLASQEPR_	1.7542	2	855.36	0.999701	45612000	0.97
B0UY57	1461	S	PREDICTED: telomere-associated protein RIF1 isoform X1 [Danio rerio]	rif1	109.15	_DLSQTELS(ph)PK_	1.1193	3	399.851	1	184370000	1.32
B0UY57	1527	S	PREDICTED: telomere-associated protein RIF1 isoform X1 [Danio rerio]	rif1	156.61	_HIQSTTS(ph)DSESDSQQIVR_	-0.46886	3	699.974	0.923164	53389000	1.14
B0UY57	1626	S	PREDICTED: telomere-associated protein RIF1 isoform X1 [Danio rerio]	rif1	45.844	_GLLSPES(ph)M(ox)ESENSDSR_	1.8772	3	611.912	0.89026	25139000
B0UY57	2077	S	PREDICTED: telomere-associated protein RIF1 isoform X1 [Danio rerio]	rif1	41.367	_VWS(ph)PSAS(ph)PSTSILK_	2.0068	3	540.575	0.723652	78959000	1.68
B0UY57	2081	S	PREDICTED: telomere-associated protein RIF1 isoform X1 [Danio rerio]	rif1	41.367	_VWS(ph)PSAS(ph)PSTSILK_	2.0068	3	540.575	0.781284	78959000	1.68
B0UY57	2390	S	PREDICTED: telomere-associated protein RIF1 isoform X1 [Danio rerio]	rif1	46.88	_LLSNLDDS(ph)LP_	-2.0409	2	583.771	0.999195	20183000	1.81
B0UY93	741	S	PREDICTED: TRAF2 and NCK interacting kinase a isoform X4 [Danio rerio]	tnika	82.885	_SEGS(ph)PVALQETSKPIQEEGR_	1.1977	4	556.264	0.823038	13115000		1.208
B0UYQ8	866	S	Si:dkey-67c22.2 protein, partial [Danio rerio]	si:dkey-67c22.2	70.26	_REPS(ph)HS(ph)PILILR_	-0.069103	3	526.592	1	158510000	1.44
B0UYQ8	868	S	Si:dkey-67c22.2 protein, partial [Danio rerio]	si:dkey-67c22.2	70.26	_REPS(ph)HS(ph)PILILR_	-0.069103	3	526.592	1	158510000	1.44
B0UYQ8	1062	S	Si:dkey-67c22.2 protein, partial [Danio rerio]	si:dkey-67c22.2	150.22	_PHVS(ph)DDEDETR_	0.89225	2	690.259	1	19941000	0.86
B8A4C4	16	S	PREDICTED: mannosyl-oligosaccharide glucosidase isoform X1 [Danio rerio]	mogs	64.798	_VATGDGVPS(ph)PR_	2.2297	2	568.261	0.999882	15192000		0.886
B8A574	494	S	PREDICTED: transforming acidic coiled-coil-containing protein 3 isoform X1 [Danio rerio]	tacc3	60.255	_AMMGNS(ph)PPR_	0.12474	2	520.706	1	72256000	1.16	1.113	1.04223
B8JI50	442	T	DNA methyltransferase 1 associated protein 1 [Danio rerio]	dmap1	54.306	_EQIIDVVGAPLT(ph)PNSR_	2.9641	3	596.968	0.810483	41055000	1.42
B8JIQ1	216	Y	uncharacterized protein LOC557882 [Danio rerio]	si:dkeyp-80c12.7	120.59	_GEPNVSY(ph)ICSR_	-1.2565	2	681.281	0.954342	76102000
B8JIZ8	88	S	nuclear pore complex protein Nup153 [Danio rerio]	nup153	65.428	_DGRDS(ph)PEPSTSNTEPSTSR_	2.0652	3	700.622	0.998509	11815000
B8JKQ1	191	T	ESF1 homolog [Danio rerio]	esf1	48.392	_GNIET(ph)S(ph)S(ph)DEDEEDEGDEVEDLLQR_	1.6773	3	988.347	1	4269000
B8JKQ1	192	S	ESF1 homolog [Danio rerio]	esf1	48.392	_GNIET(ph)S(ph)S(ph)DEDEEDEGDEVEDLLQR_	1.6773	3	988.347	1	4269000
B8JKQ1	193	S	ESF1 homolog [Danio rerio]	esf1	48.392	_GNIET(ph)S(ph)S(ph)DEDEEDEGDEVEDLLQR_	1.6773	3	988.347	1	4269000
B8JLI1	195	S	mismatch repair protein Msh6 [Danio rerio]	msh6	47.806	_M(ox)PLCM(ox)DPS(ph)DEEEEDEEDMEIEK_	2.8138	3	937.997	1	17848000		1.207
B8JLI1	213	S	mismatch repair protein Msh6 [Danio rerio]	msh6	54.668	_STVS(ph)DAEM(ox)S(ph)EEEVK_	0.49539	3	572.87	0.868029	36328000		1.207
B8JLI1	218	S	mismatch repair protein Msh6 [Danio rerio]	msh6	88.561	_STVS(ph)DAEM(ox)S(ph)EEEVK_	0.49539	3	572.87	0.999896	45499000		1.207
B8JLI1	252	S	mismatch repair protein Msh6 [Danio rerio]	msh6	129.08	_IVVAS(ph)DS(ph)DDS(ph)GEEFDPNK_	2.4301	3	721.92	1	360310000	1.41	1.207	1.16819
B8JLI1	254	S	mismatch repair protein Msh6 [Danio rerio]	msh6	129.08	_IVVAS(ph)DS(ph)DDS(ph)GEEFDPNK_	2.4301	3	721.92	1	360310000	1.41	1.207	1.16819
B8JLI1	257	S	mismatch repair protein Msh6 [Danio rerio]	msh6	129.08	_IVVAS(ph)DS(ph)DDS(ph)GEEFDPNK_	2.4301	3	721.92	1	360310000	1.41	1.207	1.16819
B8JLJ8	262	S	heterogeneous nuclear ribonucleoprotein K [Danio rerio]	hnrpkl	65.627	_DYDDMS(ph)PR_	0.32663	2	539.681	0.999978	10520000
B8JM93	250	S	Zgc:55347 [Danio rerio]	igbp1	44.968	_QSAPQPS(ph)PPK_	2.0135	2	558.758	0.999631	9308900		1.013
B8JMA3	149	S	Zgc:101592 [Danio rerio]	ythdc1	36.107	_RTS(ph)EES(ph)AGR_	0.48445	2	576.708	0.844307	2287900	1.02
B8JMA3	152	S	Zgc:101592 [Danio rerio]	ythdc1	36.107	_RTS(ph)EES(ph)AGR_	0.48445	2	576.708	0.997303	2287900	1.02
E7EXE0	271	S	PREDICTED: DNA annealing helicase and endonuclease ZRANB3 isoform X1 [Danio rerio]	CABZ01044943.1	54.898	_S(ph)PLS(ph)PLFAPR_	1.5959	2	622.777	1	3413300
E7EXE0	274	S	PREDICTED: DNA annealing helicase and endonuclease ZRANB3 isoform X1 [Danio rerio]	CABZ01044943.1	54.898	_S(ph)PLS(ph)PLFAPR_	1.5959	2	622.777	1	3413300
E7EXG2	336	S	PREDICTED: drebrin-like protein isoform X1 [Danio rerio]	dbnlb	58.98	_QSCDPEPFRS(ph)PVR_	-1.3104	3	552.24	0.99995	301690000	1.47
E7EXG2	350	S	PREDICTED: drebrin-like protein isoform X1 [Danio rerio]	dbnlb	90.759	_AAVAS(ph)FEEQPR_	1.0013	2	642.785	1	18785000
E7EXJ5	97	S	PREDICTED: ATPase family AAA domain-containing protein 2B isoform X2 [Danio rerio]	wu:fi16e04	85.496	_S(ph)ADEHTDEVDSTPTSR_	1.9153	3	609.574	0.998172	11393000
E7EXK6	89	S	PREDICTED: 2',3'-cyclic-nucleotide 3'-phosphodiesterase [Danio rerio]	cnp	107.72	_SPEDS(ph)SEKTPEQQQK_	-1.3916	3	599.923	0.976034	15809000	0.76	1.066	0.712946
E7EXK6	93	T	PREDICTED: 2',3'-cyclic-nucleotide 3'-phosphodiesterase [Danio rerio]	cnp	170.11	_SPEDSSEKT(ph)PEQQQK_	-1.4238	4	450.194	0.999733	22992000	0.62	1.066	0.581614
E7EXM8	1530	S	PREDICTED: DEP domain-containing protein 5 isoform X1 [Danio rerio]	depdc5	71.428	_RNS(ph)TTSTNQSLFGSEER_	0.6111	3	665.292	0.712475	12873000	1.36
E7EXW9	1179	S	PREDICTED: sister chromatid cohesion protein PDS5 homolog B [Danio rerio]	pds5b	111.77	_LDSGDHS(ph)ENEDISMK_	2.0004	3	586.229	0.991068	66520000
E7EY65	429	T	Mta3 protein [Danio rerio]	mta3	67.019	_T(ph)PPSPAPNESR_	-1.216	2	616.769	0.702358	11114000	0.81
E7EYC3	324	S	PREDICTED: zinc finger protein 318 [Danio rerio]	CU571336.2	72.399	_VDSSETDSPM(ox)LM(ox)QISDS(ph)PR_	1.1795	3	736.301	0.888207	18311000
E7EYK3	820	S	PREDICTED: sorting nexin-29 [Danio rerio]	CR749182.1	56.139	_NPEPQS(ph)GDL_	0.035694	2	518.703	1	9584300
E7EYR9	898	T	PREDICTED: catenin delta-1 isoform X3 [Danio rerio]	CT583626.2	44.925	_RNT(ph)LDDTLDR_	0.5446	2	649.79	0.99662	112440000		1.073
E7EZ61	393	S	PREDICTED: zinc finger protein 217 isoform X1 [Danio rerio]	CABZ01070579.1	53.395	_GGAES(ph)PTTPVDGR_	-0.2361	2	662.282	0.911906	5620000
E7EZ71	612	S	PREDICTED: polybromo 1, like isoform X1 [Danio rerio]	pbrm1l	80.382	_ELGPAPEEDDVGS(ph)PK_	2.6612	2	810.345	1	48640000
E7EZE2	479	S	dolichyl-diphosphooligosaccharide--protein glycosyltransferase subunit STT3B [Danio rerio]	si:dkey-239i15.3	81.016	_ENPPAEDS(ph)S(ph)DEDDKR_	0.39605	3	621.882	1	91571000	1.02
E7EZE2	480	S	dolichyl-diphosphooligosaccharide--protein glycosyltransferase subunit STT3B [Danio rerio]	si:dkey-239i15.3	62.617	_ENPPAEDS(ph)S(ph)DEDDKR_	0.39605	3	621.882	1	9361400	1.02
E7EZG6	497	T	PREDICTED: partitioning defective 3 homolog [Danio rerio]	CABZ01071446.1	26.361	_ATGQGHT(ph)LHT(ph)NLNSHCK_	1.0317	4	509.711	0.599454	90736000	1.01
E7EZG6	500	T	PREDICTED: partitioning defective 3 homolog [Danio rerio]	CABZ01071446.1	26.361	_ATGQGHT(ph)LHT(ph)NLNSHCK_	1.0317	4	509.711	0.5806	90736000	1.01
E7EZK3	31	S	PREDICTED: protein phosphatase Slingshot homolog 3 [Danio rerio]	CR847496.2	113.22	_RES(ph)FALVK_	0.8747	3	343.842	1	144740000	1.23
E7EZK3	589	S	PREDICTED: protein phosphatase Slingshot homolog 3 [Danio rerio]	CR847496.2	63.29	_AHVDAS(ph)PEPSSR_	3.2584	2	666.783	0.999762	1235200	1.18
E7F049	84	S	kinectin isoform 1 [Danio rerio]	ktn1	186.84	_ESSGGGTGGGGGGGES(ph)EEDLR_	0.28508	2	966.366	1	73147000	0.91	0.886	1.02709
E7F078	446	S	PREDICTED: protein FAM171A2 [Danio rerio]	CR387996.2	49.298	_GYSSAEDS(ph)DDR_	-0.25016	2	641.217	0.997961	2124100	0.55
E7F092	453	S	PREDICTED: cyclin-dependent kinase 13 [Danio rerio]	cdk13	65.652	_TPVCSQPQS(ph)PVER_	-2.7063	3	522.232	0.999527	11123000	1
E7F0Q5	931	Y	PREDICTED: serine/threonine-protein kinase Nek10 isoform X1 [Danio rerio]	CU855686.1	32.32	_QSQELY(ph)MQK_	3.6502	2	617.762	0.870891	0
E7F1S4	1094	T	PREDICTED: thrombospondin-2 [Danio rerio]	thbs2b	42.785	_NALWHT(ph)GNTK_	-2.1445	3	407.852	0.970104	27964000
E7F1X7	375	S	Serine/arginine repetitive matrix 1 [Danio rerio]	srrm1	63.076	_RTDLS(ph)SPPR_	-3.1013	2	554.761	0.573445	25898000	0.67
E7F1X7	538	T	Serine/arginine repetitive matrix 1 [Danio rerio]	srrm1	91.752	_RFT(ph)PPIQR_	0.7535	3	365.522	1	134590000	1.16
E7F1X7	656	S	Serine/arginine repetitive matrix 1 [Danio rerio]	srrm1	62.466	_S(ph)SPS(ph)PM(ox)PK_	-1.2648	2	503.671	0.500288	2318200	1.09
E7F1X7	657	S	Serine/arginine repetitive matrix 1 [Danio rerio]	srrm1	62.466	_S(ph)SPS(ph)PM(ox)PK_	-1.2648	2	503.671	0.500288	2318200	1.09
E7F1X7	659	S	Serine/arginine repetitive matrix 1 [Danio rerio]	srrm1	62.466	_S(ph)SPS(ph)PM(ox)PK_	-1.2648	2	503.671	0.999423	2318200	1.09
E7F226	557	S	PREDICTED: arginine-glutamic acid dipeptide repeats protein isoform X3 [Danio rerio]	rerea	72.29	_AS(ph)PTNEDLR_	0.22105	2	541.729	0.867732	26348000
E7F226	1066	S	PREDICTED: arginine-glutamic acid dipeptide repeats protein isoform X3 [Danio rerio]	rerea	58.755	_EEPLDETEEPES(ph)PPPPQR_	-0.26152	3	719.307	0.9998	32906000
E7F237	923	S	PREDICTED: GTPase-activating protein and VPS9 domain-containing protein 1 isoform X3 [Danio rerio]	gapvd1	51.264	_S(ph)TDVVSAGR_	0.74101	2	486.213	0.873457	4141700
E7F296	341	S	WD repeat and HMG-box DNA-binding protein 1 [Danio rerio]	wdhd1	66.777	_M(ox)LDEDM(ox)S(ph)DSRS(ph)PVK_	-0.70349	4	451.166	0.993935	33339000	0.97
E7F296	345	S	WD repeat and HMG-box DNA-binding protein 1 [Danio rerio]	wdhd1	66.777	_M(ox)LDEDM(ox)S(ph)DSRS(ph)PVK_	-0.70349	4	451.166	0.762028	27344000	1.02
E7F2J6	162	Y	PREDICTED: proprotein convertase subtilisin/kexin type 9 [Danio rerio]	pcsk9	33.875	_Y(ph)S(ph)PPNDGAK_	0.52183	3	370.13	1	19757000	1.36
E7F2M6	1176	T	PREDICTED: tumor suppressor p53-binding protein 1 isoform X4 [Danio rerio]	zgc:158452	68.123	_EALDTFDRPQT(ph)PVR_	-0.0079059	3	575.605	0.999703	44527000	0.79
E7F2T3	11	S	PREDICTED: histone H1-like [Danio rerio]	FP325123.1	42.947	_AETAPAPAAS(ph)PAK_	-2.8475	3	421.199	0.999785	22099000	0.96
E7F2U3	48	S	Ddx21 protein [Danio rerio]	ddx21	103.4	_EQQQTAETDECES(ph)PAPK_	0.82145	3	676.602	0.999822	3795400	1.17
E7F300	390	S	PREDICTED: gastrula zinc finger protein XlCGF8.2DB-like [Danio rerio]	si:dkey-254e13.12	103.46	_LHNGEES(ph)PQH_	1.3543	2	614.243	1	7029800	1.01
E7F3H9	778	S	PREDICTED: cold shock domain-containing protein E1 isoform X3 [Danio rerio]	csde1	132.79	_S(ph)ITLDDSNAPR_	-0.26179	3	423.522	0.832777	17577000	1.2
E7F3N4	1312	S	antigen KI-67 [Danio rerio]	CR848037.3	90.561	_VLEVPEITAS(ph)PVR_	0.61049	3	497.26	0.988856	184310000	1.1	1.026	1.07212
E7F3X7	276	S	PREDICTED: lysine-specific demethylase 3B isoform X5 [Danio rerio]	im:7163548	131.66	_TAS(ph)EGDEDITLK_	-0.39918	2	679.79	0.994862	371470000	1.12
E7F3X7	380	S	PREDICTED: lysine-specific demethylase 3B isoform X5 [Danio rerio]	im:7163548	63.091	_S(ph)SPTLPSSER_	-0.63743	2	570.75	0.88161	8980200	0.98
E7F3X7	913	S	PREDICTED: lysine-specific demethylase 3B isoform X5 [Danio rerio]	im:7163548	151.96	_EQDS(ph)DDDDPNVACR_	-0.95229	2	858.296	1	38447000	0.83
E7F3Z6	740	S	PREDICTED: rho guanine nucleotide exchange factor 10 isoform X1 [Danio rerio]	arhgef10	80.729	_RPS(ph)QDGVSVGAGGEGVPSGQR_	1.2811	3	692.987	0.996895	9089200
E7F4B2	319	S	PREDICTED: rap guanine nucleotide exchange factor 1 isoform X4 [Danio rerio]	rapgef1b	42.123	_RFS(ph)GGSQSYDGESPR_	4.715	3	570.569	0.830529	6959900
E7F4M2	563	S	transcriptional regulator ATRX [Danio rerio]	atrx	63.436	_EQS(ph)PSEDM(ox)DGEALK_	-1.5876	3	544.543	0.683497	29693000
E7F5E9	1047	S	FACT complex large subunit [Danio rerio]	supt16h	79.177	_KADRES(ph)QYEEVEETSNR_	0.39659	3	717.306	0.999367	148520000	1.18	1.075	1.09767
E7F5N7	918	S	PREDICTED: pericentriolar material 1 protein isoform X4 [Danio rerio]	pcm1	53.237	_STLPDS(ph)PFR_	-1.7064	2	550.245	0.997131	58201000
E7F5N7	1920	S	PREDICTED: pericentriolar material 1 protein isoform X4 [Danio rerio]	pcm1	54.871	_SAS(ph)GDEGEEK_	0.50737	2	544.693	0.915715	2006800
E7F6C5	262	S	PREDICTED: spermatogenesis-associated protein 13 isoform X1 [Danio rerio]	spata13	50.354	_S(ph)ADNLHVFK_	1.1729	3	370.837	1	4037200
E7F6H4	886	S	PREDICTED: DNA (cytosine-5-)-methyltransferase 3 beta, duplicate a isoform X1 [Danio rerio]	dnmt3b	45.084	_NDLSNSTPS(ph)PR_	3.7168	2	634.269	0.931836	4533300
E7F785	285	T	PREDICTED: Golgi-specific brefeldin A-resistance guanine nucleotide exchange factor 1 isoform X2 [Danio rerio]		132.81	_GYT(ph)SDSEIYNEHGK_	-0.84703	3	560.558	0.56251	63589000	1.37
E7F785	286	S	PREDICTED: Golgi-specific brefeldin A-resistance guanine nucleotide exchange factor 1 isoform X2 [Danio rerio]		133.28	_GYTS(ph)DSEIYNEHGK_	-0.85589	3	560.558	0.777857	92757000
E7F7E3	450	S	PREDICTED: ATP-dependent RNA helicase DHX8 [Danio rerio]	dhx8	52.576	_QSM(ox)DM(ox)S(ph)PVK_	-0.012752	2	567.714	0.998373	49155000	0.77
E7F7F6	35	S	PREDICTED: protein SMG9 [Danio rerio]	wu:fj67f05	42.639	_DPAGPPGQNLS(ph)GPSR_	-1.0227	3	510.563	0.727408	4124400
E7F8Q5	3010	S	PREDICTED: E3 ubiquitin-protein ligase HUWE1 isoform X1 [Danio rerio]	huwe1	110.83	_QTDAETGSTSVS(ph)SPGETM(ox)PR_	-0.45092	3	711.96	0.745942	19861000	1.15	0.672	1.71131
E7F8Q5	3011	S	PREDICTED: E3 ubiquitin-protein ligase HUWE1 isoform X1 [Danio rerio]	huwe1	93.104	_QTDAETGSTSVSS(ph)PGETMPR_	1.5706	3	706.628	0.734655	23379000		0.672
E7F981	960	T	PREDICTED: nuclear pore complex protein Nup98-Nup96 isoform X1 [Danio rerio]	nup98	90.709	_T(ph)SFEENK_	0.74432	3	312.123	0.5	9291000	0.74
E7F981	961	S	PREDICTED: nuclear pore complex protein Nup98-Nup96 isoform X1 [Danio rerio]	nup98	90.709	_TS(ph)FEENK_	0.45102	2	467.681	0.828911	103580000	0.7
E7F9N3	381	S	PREDICTED: protein PRRC2A isoform X1 [Danio rerio]	prrc2a	102.66	_LKFS(ph)DDEGEDDGEEER_	-0.83039	3	650.581	1	288360000	1.18
E7F9W3	465	S	PREDICTED: alpha-adducin isoform X2 [Danio rerio]	add1	48.634	_WLAAGRPDESAEDGQDGSGS(ph)PK_	0.71427	3	770.661	0.863202	39407000	1.22
E7FA74	1309	S	PREDICTED: mediator of DNA damage checkpoint protein 1 [Danio rerio]	im:7163673	72.583	_ELS(ph)EDEVES(ph)EEEK_	-1.2059	3	571.201	1	28540000
E7FA74	1315	S	PREDICTED: mediator of DNA damage checkpoint protein 1 [Danio rerio]	im:7163673	72.583	_ELS(ph)EDEVES(ph)EEEK_	-1.2059	3	571.201	1	28540000
E7FAH5	262	S	tight junction protein ZO-3 [Danio rerio]	tjp3	85.925	_FLVSIPEVEDS(ph)PQNS(ph)SDER_	3.9585	3	769.985	0.998606	26149000
E7FAH5	266	S	tight junction protein ZO-3 [Danio rerio]	tjp3	85.925	_FLVSIPEVEDS(ph)PQNS(ph)SDER_	3.9585	3	769.985	0.808756	26149000
E7FAH5	579	S	tight junction protein ZO-3 [Danio rerio]	tjp3	83.823	_SDSHNS(ph)DHSFPR_	-1.4378	3	489.188	0.996955	5041700
E7FAZ7	2613	T	PREDICTED: helicase SRCAP isoform X1 [Danio rerio]		63.606	_GTPADDISLTQT(ph)SPDR_	1.7556	2	877.386	0.631565	17492000	1.18
E7FBB9	209	S	PREDICTED: tight junction protein ZO-2 isoform X2 [Danio rerio]	tjp2a	67.704	_DRS(ph)PDPR_	0.94415	3	308.131	1	5850900		0.918
E7FBB9	234	S	PREDICTED: tight junction protein ZO-2 isoform X2 [Danio rerio]	tjp2a	73.881	_FRS(ph)EHNLDR_	0.61038	3	418.519	1	27774000	0.88	0.918	0.958606
E7FBB9	243	S	PREDICTED: tight junction protein ZO-2 isoform X2 [Danio rerio]	tjp2a	76.1	_S(ph)PDTQYR_	-2.2679	2	473.687	0.998929	80958000	0.84	0.918	0.915033
E7FBB9	259	S	PREDICTED: tight junction protein ZO-2 isoform X2 [Danio rerio]	tjp2a	93.226	_THS(ph)PDTHYRPEPAR_	-1.7191	4	436.695	0.996404	710270000	1.07	0.918	1.16558
E7FBB9	306	S	PREDICTED: tight junction protein ZO-2 isoform X2 [Danio rerio]	tjp2a	84.753	_LDRS(ph)PS(ph)PAPLR_	0.81603	3	456.874	1	343830000	1.07	0.918	1.16558
E7FBB9	308	S	PREDICTED: tight junction protein ZO-2 isoform X2 [Danio rerio]	tjp2a	64.565	_LDRS(ph)PS(ph)PAPLR_	0.81603	3	456.874	1	326810000	1.01	0.918	1.10022
E7FBB9	492	S	PREDICTED: tight junction protein ZO-2 isoform X2 [Danio rerio]	tjp2a	58.98	_S(ph)ESPAPPVVIAAPK_	0.9298	3	481.581	0.542156	364640000	1.34	0.918	1.45969
E7FBB9	494	S	PREDICTED: tight junction protein ZO-2 isoform X2 [Danio rerio]	tjp2a	94.128	_SES(ph)PAPPVVIAAPK_	0.9121	4	361.438	0.575815	44924000	1.1	0.918	1.19826
E7FBB9	728	S	PREDICTED: tight junction protein ZO-2 isoform X2 [Danio rerio]	tjp2a	59.728	_S(ph)REDLSAAPVTTR_	-0.37528	3	494.903	0.995746	83765000	1.29	0.918	1.40523
E7FBB9	1011	S	PREDICTED: tight junction protein ZO-2 isoform X2 [Danio rerio]	tjp2a	83.54	_DPS(ph)PPPSFVPEPPK_	1.2431	3	524.244	0.99152	22977000		0.918
E7FBU3	894	T	PREDICTED: uncharacterized protein KIAA2012 homolog isoform X1 [Danio rerio]		27.714	_LEEMIS(ph)S(ph)TTQQLK_	1.8929	4	417.68	0.5	13296000	1.26
E7FBU3	895	T	PREDICTED: uncharacterized protein KIAA2012 homolog isoform X1 [Danio rerio]		27.714	_LEEMIS(ph)S(ph)TTQQLK_	1.8929	4	417.68	0.5	13296000	1.26
E7FC99	551	T	beta-catenin 2 [Danio rerio]	ctnnb1	116.83	_T(ph)SMGGTQQQFVEGVR_	-0.6669	2	852.874	0.871025	83561000	1.14	0.637	1.78964
E7FC99	552	S	beta-catenin 2 [Danio rerio]	ctnnb1	116.83	_RTS(ph)M(ox)GGTQQQFVEGVR_	-0.44486	3	626.284	0.792972	96388000	1.32	0.637	2.07221
E7FCE3	194	S	PREDICTED: grainyhead-like protein 1 homolog isoform X1 [Danio rerio]	grhl1	110.56	_QLPHNQFS(ph)PNTQPR_	0.23626	3	581.937	0.999697	29452000	1.22
E7FCG1	259	S	PREDICTED: brefeldin A-inhibited guanine nucleotide-exchange protein 2 [Danio rerio]	si:dkey-192i18.4	59.04	_GSGS(ph)PWMGR_	-0.67236	2	507.697	0.927401	11334000	1.12
E7FCK8	227	S	GC-rich sequence DNA-binding factor 2 [Danio rerio]	gcfc2	53.21	_AQQDYISLDS(ph)PR_	0.14578	2	736.824	0.969726	18404000
E7FCK8	240	S	GC-rich sequence DNA-binding factor 2 [Danio rerio]	gcfc2	50.088	_EDELS(ph)DKEQDS(ph)DNDLDDHER_	-2.3819	4	641.73	1	11038000
E7FCK8	246	S	GC-rich sequence DNA-binding factor 2 [Danio rerio]	gcfc2	50.088	_EDELS(ph)DKEQDS(ph)DNDLDDHER_	-2.3819	4	641.73	1	11038000
E7FCU7	47	S		LOC100535811	128.01	_TEDQQDS(ph)DDDIAVSR_	-0.40326	3	591.899	0.999992	35736000	1.01
E7FCU7	114	S		LOC100535811	50.806	_ISM(ox)DS(ph)DEDEQEK_	0.42201	3	507.848	0.812435	7554100
E7FCZ9	225	S	PREDICTED: uncharacterized protein wu:fc75a09 [Danio rerio]	wu:fc75a09	71.969	_SSAADHADTDS(ph)ERPLR_	-0.43254	3	603.258	0.982361	12272000	0.74
E7FD04	954	S	PREDICTED: arf-GAP with GTPase, ANK repeat and PH domain-containing protein 3 isoform X1 [Danio rerio]	wu:fj34h05	50.088	_LEPPPS(ph)PHANR_	0.27565	3	432.203	1	7921400
E7FD05	217	S	membrane-spanning 4-domains, subfamily A, member 4-like [Danio rerio]	wu:fb12e11	84.436	_SCLLQPGLDS(ph)ISS(ph)S_	0.43069	2	812.322	0.992203	50547000	1.57	0.842	1.86461
E7FDC3	331	S	PREDICTED: SH3 domain-containing protein 21 isoform X2 [Danio rerio]	zgc:123285	66.989	_QPPPPS(ph)PVHK_	-0.94051	3	388.525	1	7457000
E7FDC7	296	Y	PREDICTED: G-protein coupled receptor 26-like [Danio rerio]	gpr78	34.432	_AAS(ph)DPFVY(ph)SLLR_	1.4102	3	500.217	0.657176	11279000000	1.67
E7FDR0	132	T	PREDICTED: eukaryotic translation initiation factor 4E transporter isoform X1 [Danio rerio]	eif4enif1	37.144	_RPT(ph)SPLENK_	-0.90615	3	374.517	0.5	52309000	0.83
E7FDR0	551	S	PREDICTED: eukaryotic translation initiation factor 4E transporter isoform X1 [Danio rerio]	eif4enif1	71.03	_AS(ph)PPLFPQR_	1.0381	2	546.766	1	175160000	1.43
E7FDR0	648	S	PREDICTED: eukaryotic translation initiation factor 4E transporter isoform X1 [Danio rerio]	eif4enif1	64.103	_S(ph)PVPHLPGR_	-0.30485	2	520.258	1	32428000	1.11
E7FE14	1295	S	PREDICTED: ATPase family AAA domain-containing protein 2B isoform X1 [Danio rerio]	atad2b	71.98	_TAEAVAS(ph)DGDHEK_	-0.3934	3	470.524	0.999564	8641400
E7FE92	1519	S	PREDICTED: ATPase family AAA domain-containing protein 5 [Danio rerio]	atad5a	47.331	_DVFQS(ph)DS(ph)ES(ph)EEDFLPLPK_	-0.88929	3	774.623	1	6615900	1.54
E7FE92	1521	S	PREDICTED: ATPase family AAA domain-containing protein 5 [Danio rerio]	atad5a	47.331	_DVFQS(ph)DS(ph)ES(ph)EEDFLPLPK_	-0.88929	3	774.623	1	6615900	1.54
E7FE92	1523	S	PREDICTED: ATPase family AAA domain-containing protein 5 [Danio rerio]	atad5a	47.331	_DVFQS(ph)DS(ph)ES(ph)EEDFLPLPK_	-0.88929	3	774.623	1	6615900	1.54
E7FE99	1454	T	signal-induced proliferation-associated 1-like protein 2 [Danio rerio]	im:7137555	78.401	_T(ph)LSDESLCSSHR_	0.47798	3	491.201	0.569066	12075000
E7FEK9	42	S	PREDICTED: golgin subfamily A member 4 isoform X2 [Danio rerio]	golga4	52.172	_RPQPPLLHQDAPS(ph)SPNDR_	-0.44123	4	527.004	0.5	3351500
E7FEK9	43	S	PREDICTED: golgin subfamily A member 4 isoform X2 [Danio rerio]	golga4	52.172	_RPQPPLLHQDAPS(ph)SPNDR_	-0.44123	4	527.004	0.5	3351500
E7FFV0	188	S	pumilio1 [Danio rerio]	pum1	81.553	_RPGQGFHGVGEAGSVLS(ph)PR_	-0.63873	4	497.743	0.996754	44760000
E7FFW6	396	S	PREDICTED: claspin [Danio rerio]	LOC564151	55.724	_NNTS(ph)EAEEQR_	2.1094	2	629.241	0.814512	1375400	0.79
E7FFW6	405	S	PREDICTED: claspin [Danio rerio]	LOC564151	76.301	_NNTSEAEEQREES(ph)R_	2.4864	3	586.902	1	6872600	1.61
E7FG38	140	S	metastasis-associated in colon cancer protein 1 [Danio rerio]	macc1	108.32	_S(ph)ASDILESLEK_	1.0367	3	424.53	0.767593	5888100	1.22
E7FGB9	166	S	PREDICTED: uncharacterized protein si:ch73-173p19.1 isoform X1 [Danio rerio]	LOC100537211	102.45	_AQTEATADTS(ph)PSSAQGQR_	0.61947	3	629.269	0.749226	2499100	1.01
E7FGL2	229	S	PREDICTED: brefeldin A-inhibited guanine nucleotide-exchange protein 1 isoform X6 [Danio rerio]	arfgef1	89.917	_QHS(ph)PVSQQEPESPGQR_	0.39621	3	624.274	0.999386	3163200	1.24
E7FH10	245	S	PREDICTED: protein phosphatase Slingshot homolog 2 isoform X1 [Danio rerio]	ssh2a	45.614	_ADS(ph)PVLFTDVPTER_	0.57946	3	542.919	0.999336	4869100
E9QC55	823	S	PREDICTED: zinc finger FYVE domain-containing protein 16 isoform X1 [Danio rerio]	zfyve16	58.98	_SDS(ph)PVEASRPPVR_	0.35913	3	492.9	0.932691	6802300
E9QCW9	532	S	PREDICTED: mitogen-activated protein kinase kinase kinase kinase 4, partial [Danio rerio]		82.59	_NVQGS(ph)PQAAVLQK_	0.34991	3	473.905	1	17693000
E9QE51	730	S	PREDICTED: targeting protein for Xklp2 isoform X1 [Danio rerio]	tpx2	78.917	_SDVSLTVPQS(ph)PNFSDR_	0.25025	3	610.275	0.959339	24826000	1.59
E9QFS3	4972	S	PREDICTED: microtubule-actin cross-linking factor 1 isoform X17 [Danio rerio]	macf1	71.427	_EQSLAQGQTAS(ph)PSRPEVVR_	0.6591	3	707.343	0.801753	16481000	1.3
E9QG67	166	Y	PREDICTED: suppressor of IKBKE 1 isoform X2 [Danio rerio]	si:dkey-3p8.4	20.806	_QAVQMDDQHY(ph)CSVK_	2.8294	4	447.932	0.8705	120720000
E9QGE5	303	S	Zgc:103664 [Danio rerio]	slc43a2b	41.242	_RLS(ph)VDNTQK_	0.122	3	380.852	0.999699	10497000
E9QGK5	295	S	PREDICTED: CCR4-NOT transcription complex subunit 3 isoform X1 [Danio rerio]	cnot3a	90.689	_STDSEVSQS(ph)PVK_	-1.1391	3	448.529	0.999912	9158100	0.79
E9QGX9	10	S	PREDICTED: atlastin-1 isoform X1 [Danio rerio]	atl1	67.646	_DRDS(ph)WGS(ph)FVDK_	0.25402	3	491.181	1	14133000
E9QGX9	13	S	PREDICTED: atlastin-1 isoform X1 [Danio rerio]	atl1	67.646	_DRDS(ph)WGS(ph)FVDK_	0.25402	3	491.181	1	14133000
E9QGX9	23	S	PREDICTED: atlastin-1 isoform X1 [Danio rerio]	atl1	107.41	_NVYDWS(ph)S(ph)EEEEADGR_	-0.6388	2	973.33	1	27107000	1.52
E9QGX9	24	S	PREDICTED: atlastin-1 isoform X1 [Danio rerio]	atl1	107.41	_NVYDWS(ph)S(ph)EEEEADGR_	-0.6388	2	973.33	1	27107000	1.52
F1Q571	535	T	PREDICTED: ralBP1-associated Eps domain-containing protein 1 isoform X1 [Danio rerio]	reps1	38.376	_SHSGT(ph)S(ph)PEGLK_	-0.57261	3	420.495	0.68917	5472200	0.93
F1Q571	704	S	PREDICTED: ralBP1-associated Eps domain-containing protein 1 isoform X1 [Danio rerio]	reps1	114.39	_LKS(ph)EDELRPDVDDLPQK_	2.8414	4	520.002	1	85803000	1.33
F1Q5P6	92	S	replication factor C subunit 1 [Danio rerio]	rfc1	50.505	_HPVTYVS(ph)DS(ph)DS(ph)DGTFETLK_	-0.59672	3	779.958	0.89082	70507000	1.3
F1Q5P6	94	S	replication factor C subunit 1 [Danio rerio]	rfc1	50.505	_HPVTYVS(ph)DS(ph)DS(ph)DGTFETLK_	-0.59672	3	779.958	0.899046	70507000	1.3
F1Q5P6	96	S	replication factor C subunit 1 [Danio rerio]	rfc1	50.505	_HPVTYVS(ph)DS(ph)DS(ph)DGTFETLK_	-0.59672	3	779.958	0.917527	70507000	1.3
F1Q5P6	203	S	replication factor C subunit 1 [Danio rerio]	rfc1	92.932	_APLETDES(ph)LS(ph)DEAIAK_	-0.13027	4	462.944	0.9817	140660000	1.17
F1Q5P6	205	S	replication factor C subunit 1 [Danio rerio]	rfc1	94.281	_APLETDES(ph)LS(ph)DEAIAK_	0.40819	3	616.923	0.999893	155710000	1.17
F1Q5P6	318	S	replication factor C subunit 1 [Danio rerio]	rfc1	59.709	_KEPIS(ph)PTSSER_	-1.2414	2	655.803	0.95115	41615000	0.84
F1Q5P6	356	S	replication factor C subunit 1 [Danio rerio]	rfc1	67.312	_TS(ph)PTKPENT(ph)SPDDLEK_	-0.68475	4	480.448	0.503007	102270000
F1Q5P6	363	T	replication factor C subunit 1 [Danio rerio]	rfc1	67.312	_TS(ph)PTKPENT(ph)SPDDLEK_	-0.68475	4	480.448	0.798746	102270000
F1Q5Z6	205	S	HBS1-like protein [Danio rerio]	hbs1l	93.5	_GPS(ph)PEATAVPTTETPSK_	0.61149	4	438.204	0.999608	60918000	1.16
F1Q618	718	S	PREDICTED: msx2-interacting protein isoform X3 [Danio rerio]	si:ch1073-335m2.2	69.598	_WS(ph)PSHQR_	0.53453	3	326.471	0.835314	7612300
F1Q618	836	S	PREDICTED: msx2-interacting protein isoform X3 [Danio rerio]	si:ch1073-335m2.2	68.044	_EPS(ph)PTDHVIR_	0.63248	3	410.855	0.989557	21601000	1
F1Q618	1110	S	PREDICTED: msx2-interacting protein isoform X3 [Danio rerio]	si:ch1073-335m2.2	62.739	_QKS(ph)EDPEWNNTSSPR_	-0.52988	3	618.927	0.999815	20036000	1.17
F1Q618	2165	S	PREDICTED: msx2-interacting protein isoform X3 [Danio rerio]	si:ch1073-335m2.2	49.149	_NTSPALS(ph)PTR_	-2.084	2	562.261	0.908544	11139000	0.97
F1Q665	76	S	Ras-related GTP binding C [Danio rerio]	rragc	106.93	_M(ox)SPNETLFLES(ph)TNK_	1.7951	3	569.583	0.885107	70550000
F1Q675	71	S	PREDICTED: actin-binding protein anillin isoform X1 [Danio rerio]	anln	125.79	_RCS(ph)DENTFLAGEENK_	-1.0038	3	617.252	0.997705	62957000	1.61
F1Q675	295	S	PREDICTED: actin-binding protein anillin isoform X1 [Danio rerio]	anln	65.043	_GQQPAVYS(ph)PVK_	-0.57833	3	418.536	0.99764	15216000
F1Q687	824	S	Discs, large (Drosophila) homolog-associated protein 5 [Danio rerio]	dlgap5	98.817	_DVS(ph)PEQSLAADR_	1.046	2	684.296	0.999978	96385000		1.046
F1Q755	724	S	PREDICTED: dnaJ homolog subfamily C member 16 [Danio rerio]	LOC556590	45.083	_YS(ph)DDDAATGGTSR_	0.68545	2	698.257	0.996932	2913500	0.81
F1Q7F8	231	S	PREDICTED: RNA binding motif protein 4 like isoform X1 [Danio rerio]	rbm4.2	89.358	_RPS(ph)YGEYGAEPR_	0.95803	3	487.877	0.999996	140190000	1.13
F1Q7R0	376	T	protein CBFA2T1 [Danio rerio]	cbfa2t2	89.859	_T(ph)HSPLSAEGVNADSPR_	0.096313	3	573.256	0.547951	7750700	0.92
F1Q7R0	378	S	protein CBFA2T1 [Danio rerio]	cbfa2t2	51.688	_THS(ph)PLSAEGVNADSPR_	1.3659	3	573.256	0.747634	7579100
F1Q7Z9	212	S	DNA polymerase eta [Danio rerio]	polh	42.843	_CS(ph)AGIS(ph)HNK_	0.71678	3	378.466	1	8613900
F1Q7Z9	216	S	DNA polymerase eta [Danio rerio]	polh	42.843	_CS(ph)AGIS(ph)HNK_	0.71678	3	378.466	1	8613900
F1Q825	308	S	DNA polymerase delta subunit 3 [Danio rerio]	pold3	172.3	_RPEVVDS(ph)DDEPVESQQK_	0.45017	4	509.976	1	1098000000	1.27
F1Q893	235	S	PREDICTED: heparan-alpha-glucosaminide N-acetyltransferase isoform X1 [Danio rerio]	LOC100329505	72.916	_LVDAS(ph)TES(ph)IIPATTGR_	-2.9347	3	597.604	0.592136	23980000
F1Q893	238	S	PREDICTED: heparan-alpha-glucosaminide N-acetyltransferase isoform X1 [Danio rerio]	LOC100329505	72.916	_LVDAS(ph)TES(ph)IIPATTGR_	-2.9347	3	597.604	0.982256	23980000
F1Q898	273	S	protein LSM14 homolog B [Danio rerio]	lsm14b	89.484	_EIEDQNS(ph)VQEPR_	0.10543	2	762.322	1	7143500	1.13
F1Q898	279	S	protein LSM14 homolog B [Danio rerio]	lsm14b	140.6	_S(ph)PPEEHSAVEQQK_	1.9419	3	515.891	0.999997	51879000	1.36
F1Q898	294	S	protein LSM14 homolog B [Danio rerio]	lsm14b	170.18	_QDS(ph)EHESAAEDDPLGPK_	0.13493	3	635.59	0.999984	54554000	2.58
F1Q8D2	85	S	PREDICTED: NSFL1 cofactor p47 isoform X1 [Danio rerio]	nsfl1c	223.93	_DLMHEDDDDS(ph)GDEEGQR_	0.5788	2	1021.85	1	6697000000	1.23	1.103	1.11514
F1Q8G3	214	S	PREDICTED: eukaryotic translation initiation factor 4B isoform X2 [Danio rerio]	eif4bb	109	_PSS(ph)DQDDGPR_	0.37474	2	577.212	0.803813	3869600	0.86
F1Q8G3	353	S	PREDICTED: eukaryotic translation initiation factor 4B isoform X2 [Danio rerio]	eif4bb	176.65	_EEEQSGSVS(ph)PQSNPTNTSR_	-1.2456	3	705.294	0.999976	127650000	1.25
F1Q8L0	112	S	novel protein similar to mouse and human mitochondrial ribosomal protein L46 (MRPL46) [Danio rerio]	mrpl46	163.62	_KQDEDYDS(ph)DEEDDYR_	-1.2839	3	667.9	0.999999	1075300000	1.42
F1Q8P7	104	T	Eukaryotic translation initiation factor 2, subunit 2 beta [Danio rerio]	eif2s2	75.529	_IET(ph)EPS(ph)DTQENDDFTLPMK_	1.9305	3	790.643	0.995785	12696000		1.248
F1Q8P7	107	S	Eukaryotic translation initiation factor 2, subunit 2 beta [Danio rerio]	eif2s2	75.529	_IET(ph)EPS(ph)DTQENDDFTLPMK_	1.9305	3	790.643	0.764109	12696000		1.248
F1Q932	109	T	Cttn protein [Danio rerio]	cttn	40.432	_T(ph)VQGSGHQEHINIHK_	0.65194	4	441.96	0.588519	4735700
F1Q953	992	S	Nucleoporin 155 [Danio rerio]	nup155	88.101	_AAPQS(ph)PSVPK_	-0.22674	2	531.255	0.888463	9333300	0.99
F1Q9D6	24	S	Retinoblastoma 1 [Danio rerio]	rb1	52.898	_S(ph)PDSGDNAVLS(ph)PER_	-1.1591	2	802.305	0.994981	46737000	1.42
F1Q9D6	34	S	Retinoblastoma 1 [Danio rerio]	rb1	52.898	_S(ph)PDSGDNAVLS(ph)PER_	-0.69466	3	535.206	0.999945	46737000	1.42
F1Q9D6	359	T	Retinoblastoma 1 [Danio rerio]	rb1	47.371	_NLFAEDIAIPVPQT(ph)PIR_	0.65578	3	658.675	1	24120000
F1Q9D6	798	S	Retinoblastoma 1 [Danio rerio]	rb1	77.644	_VS(ph)PLVMT(ph)PR_	1.6653	2	580.253	1	40712000
F1Q9D6	803	T	Retinoblastoma 1 [Danio rerio]	rb1	77.644	_VS(ph)PLVMT(ph)PR_	1.6653	2	580.253	1	40712000
F1Q9I7	200	T	sorting nexin 1 [Danio rerio]	snx1a	158.89	_DDPTDLFTEEALT(ph)PPASK_	0.92681	3	676.301	0.999948	880070000	1.67	1.218	1.3711
F1Q9K1	307	T	PREDICTED: SWI/SNF complex subunit SMARCC1 isoform X1 [Danio rerio]	smarcc1a	75.682	_IFPGEDVSSRT(ph)PDRK_	0.56349	4	446.715	0.734944	187220000	1.57
F1Q9K1	325	S	PREDICTED: SWI/SNF complex subunit SMARCC1 isoform X1 [Danio rerio]	smarcc1a	60.307	_RS(ph)PS(ph)PPSTPVESR_	-0.71461	3	519.555	0.999049	150630000	0.98
F1Q9K1	327	S	PREDICTED: SWI/SNF complex subunit SMARCC1 isoform X1 [Danio rerio]	smarcc1a	60.307	_S(ph)PS(ph)PPSTPVESR_	-0.47916	3	467.521	0.99715	116630000	1.1
F1Q9K1	330	S	PREDICTED: SWI/SNF complex subunit SMARCC1 isoform X1 [Danio rerio]	smarcc1a	60.093	_RS(ph)PSPPS(ph)TPVESR_	0.15327	2	778.829	0.567154	7802500	0.85
F1Q9K1	411	S	PREDICTED: SWI/SNF complex subunit SMARCC1 isoform X1 [Danio rerio]	smarcc1a	65.508	_GGIHNDLDDQEDDS(ph)VT(ph)SGGKEDDEQSK_	0.82711	4	763.291	0.930778	68049000
F1Q9K1	413	T	PREDICTED: SWI/SNF complex subunit SMARCC1 isoform X1 [Danio rerio]	smarcc1a	65.508	_GGIHNDLDDQEDDS(ph)VT(ph)SGGKEDDEQSK_	0.82711	4	763.291	0.533393	68049000
F1Q9K1	414	S	PREDICTED: SWI/SNF complex subunit SMARCC1 isoform X1 [Danio rerio]	smarcc1a	65.508	_GGIHNDLDDQEDDS(ph)VT(ph)SGGKEDDEQSK_	0.82711	4	763.291	0.533393	68049000
F1Q9M2	45	S	CD2 antigen (cytoplasmic tail) binding protein 2 [Danio rerio]	cd2bp2	192.94	_HSLDS(ph)DEEDEVEDVDNSSK_	0.92972	3	743.617	0.997851	313790000	1.4
F1QA42	568	T	PREDICTED: ataxin-2-like protein isoform X1 [Danio rerio]	atxn2l	55.267	_PAPPTT(ph)PNTELSAEER_	-0.24062	3	597.272	0.807446	36276000		0.625
F1QA42	624	T	PREDICTED: ataxin-2-like protein isoform X1 [Danio rerio]	atxn2l	53.625	_T(ph)PGS(ph)EDGKPEAPER_	1.5174	3	543.878	1	11208000		0.625
F1QAA4	403	S	Eif4ba protein [Danio rerio]	eif4ba	70.555	_HPS(ph)WRS(ph)EDQGTER_	0.30954	3	582.221	0.999965	9233000	1.23
F1QAA4	406	S	Eif4ba protein [Danio rerio]	eif4ba	70.555	_HPS(ph)WRS(ph)EDQGTER_	0.30954	3	582.221	0.990239	9233000	1.23
F1QAU6	152	S	PREDICTED: tight junction protein ZO-2-like [Danio rerio]	tjp2b	66.809	_S(ph)VHS(ph)DPDSDYPR_	-0.65122	3	512.18	0.99958	4076000	1.38
F1QAU6	155	S	PREDICTED: tight junction protein ZO-2-like [Danio rerio]	tjp2b	124.81	_SVHS(ph)DPDSDYPR_	1.6954	2	727.783	0.99991	29730000	1.14
F1QAU6	286	S	PREDICTED: tight junction protein ZO-2-like [Danio rerio]	tjp2b	65.374	_LQDHS(ph)PS(ph)PSR_	1.595	2	642.245	0.999867	2686600	0.96
F1QAU6	288	S	PREDICTED: tight junction protein ZO-2-like [Danio rerio]	tjp2b	65.374	_LQDHS(ph)PS(ph)PSR_	1.595	2	642.245	0.964532	2686600	0.96
F1QAX0	286	S	protein DGCR14 [Danio rerio]	dgcr14	92.247	_ELLPHES(ph)PK_	-0.00089096	3	377.181	1	11047000	1.06
F1QB47	172	S	PREDICTED: eukaryotic translation initiation factor 5B isoform X1 [Danio rerio]	eif5b	72.024	_KVEAPAPAAPAS(ph)DS(ph)EDEGSLSR_	0.87489	4	586.749	0.997309	796680000	1.43	1.088	1.31434
F1QB47	174	S	PREDICTED: eukaryotic translation initiation factor 5B isoform X1 [Danio rerio]	eif5b	72.024	_KVEAPAPAAPAS(ph)DS(ph)EDEGSLSR_	0.87489	4	586.749	0.983681	780280000	1.45	1.088	1.33272
F1QB47	218	S	PREDICTED: eukaryotic translation initiation factor 5B isoform X1 [Danio rerio]	eif5b	163.79	_GGAGDDDES(ph)DDDSQAAR_	0.81682	2	880.798	0.999996	14928000	0.7	1.088	0.643382
F1QB50	61	S	Zgc:110551 [Danio rerio]	tmpob	72.935	_NTISAPDTFS(ph)S(ph)DEEISTAPLVTNR_	1.7944	3	909.06	0.945269	30255000	1.46
F1QB50	62	S	Zgc:110551 [Danio rerio]	tmpob	72.935	_NTISAPDTFS(ph)S(ph)DEEISTAPLVTNR_	1.7944	3	909.06	0.945269	30255000	1.46
F1QBM2	458	S	PREDICTED: programmed cell death 4a isoform X1 [Danio rerio]	pdcd4a	134.49	_FVS(ph)EGDGGIVK_	-0.54631	3	396.516	1	2811200000	1.4
F1QC62	105	S	phoenix [Danio rerio]	pho	61.942	_RLS(ph)ENQQTECEEESR_	2.661	3	658.933	0.999928	4894800
F1QCF9	117	S	coiled-coil domain-containing protein 9 [Danio rerio]	zgc:152785	115.87	_GDPGPEEEEPGRPHGES(ph)PPNR_	0.61501	3	773.992	1	118230000	1.02
F1QCL3	197	S	Zgc:86764 [Danio rerio]	zgc:86764	99.409	_NLMEELGHEPES(ph)SLER_	-0.60734	3	650.615	0.5	82579000
F1QCL3	198	S	Zgc:86764 [Danio rerio]	zgc:86764	99.409	_NLMEELGHEPES(ph)SLER_	-0.60734	3	650.615	0.5	82579000
F1QCP1	592	S	PREDICTED: protein PRRC2C [Danio rerio]	prrc2c	54.486	_QPS(ph)PPVLR_	-0.41457	2	487.247	1	40587000	0.99
F1QDF2	797	S	zinc finger transcription factor 24hpf [Danio rerio]	sall4	61.649	_S(ph)PESTNLDDSVK_	-0.11103	3	457.861	0.895229	78631000
F1QEB4	442	S	structure specific recognition protein 1a [Danio rerio]	ssrp1a	134.68	_GAEDYS(ph)DS(ph)DEDQHDAYLER_	0.22307	3	792.272	1	1683600000	1.47	0.996	1.4759
F1QEB4	444	S	structure specific recognition protein 1a [Danio rerio]	ssrp1a	134.68	_GAEDYS(ph)DS(ph)DEDQHDAYLER_	0.22307	3	792.272	1	1683600000	1.47	0.996	1.4759
F1QF60	111	T	chromosome transmission fidelity protein 18 homolog [Danio rerio]	chtf18	60.288	_LQFGVDQDDDIT(ph)PPS(ph)S(ph)PEVYDR_	0.44013	3	911.685	0.999756	8802000
F1QF60	114	S	chromosome transmission fidelity protein 18 homolog [Danio rerio]	chtf18	60.288	_LQFGVDQDDDIT(ph)PPS(ph)S(ph)PEVYDR_	0.44013	3	911.685	0.994885	8802000
F1QF60	115	S	chromosome transmission fidelity protein 18 homolog [Danio rerio]	chtf18	60.288	_LQFGVDQDDDIT(ph)PPS(ph)S(ph)PEVYDR_	0.44013	3	911.685	0.994413	8802000
F1QFS3	11	S	Deoxycytidine kinase [Danio rerio]	dck	48.288	_ACPS(ph)PLNDS(ph)LEKR_	-0.027784	3	549.56	1	46302000	1.53
F1QFS3	16	S	Deoxycytidine kinase [Danio rerio]	dck	48.288	_ACPS(ph)PLNDS(ph)LEKR_	-0.027784	3	549.56	1	46302000	1.53
F1QFU5	353	S	Peptidyl-prolyl isomerase G (cyclophilin G) [Danio rerio]	ppig	60.345	_S(ph)ET(ph)PPHWR_	-0.2804	3	390.477	1	105220000	0.79
F1QFU5	355	T	Peptidyl-prolyl isomerase G (cyclophilin G) [Danio rerio]	ppig	60.345	_S(ph)ET(ph)PPHWR_	-0.2804	3	390.477	1	105220000	0.79
F1QG43	480	T	Nop58 protein, partial [Danio rerio]	nop58	86.488	_EAPAEGEAETET(ph)PK_	0.19366	3	513.547	0.997896	156720000	0.83	0.845	0.982249
F1QGD0	745	S	Cleavage and polyadenylation factor subunit, homolog (S. cerevisiae) [Danio rerio]	pcf11	72.564	_NS(ph)PS(ph)PVGLDGICGK_	0.30014	3	520.877	1	32040000	1.27
F1QGD0	747	S	Cleavage and polyadenylation factor subunit, homolog (S. cerevisiae) [Danio rerio]	pcf11	72.564	_NS(ph)PS(ph)PVGLDGICGK_	0.30014	3	520.877	1	32040000	1.27
F1QGD0	786	S	Cleavage and polyadenylation factor subunit, homolog (S. cerevisiae) [Danio rerio]	pcf11	50.611	_FES(ph)PNS(ph)VHS(ph)GTGPDDGPISVEGLPR_	0.45583	3	931.04	0.993879	24831000	1.41
F1QGD0	789	S	Cleavage and polyadenylation factor subunit, homolog (S. cerevisiae) [Danio rerio]	pcf11	50.611	_FES(ph)PNS(ph)VHS(ph)GTGPDDGPISVEGLPR_	0.45583	3	931.04	0.835894	24831000	1.41
F1QGD0	792	S	Cleavage and polyadenylation factor subunit, homolog (S. cerevisiae) [Danio rerio]	pcf11	50.611	_FES(ph)PNS(ph)VHS(ph)GTGPDDGPISVEGLPR_	0.45583	3	931.04	0.584818	24831000	1.41
F1QGD0	794	T	Cleavage and polyadenylation factor subunit, homolog (S. cerevisiae) [Danio rerio]	pcf11	50.611	_FES(ph)PNS(ph)VHS(ph)GTGPDDGPISVEGLPR_	0.45583	3	931.04	0.584818	24831000	1.41
F1QGI2	587	S	SEC63-like (S. cerevisiae) [Danio rerio]	sec63	136.64	_DDES(ph)DKQS(ph)DTEGDEIAR_	-0.36376	2	1035.36	0.999738	27883000	1.19
F1QGI2	591	S	SEC63-like (S. cerevisiae) [Danio rerio]	sec63	136.64	_DDES(ph)DKQS(ph)DTEGDEIAR_	0.6903	3	690.579	0.991216	46322000	1.19
F1QGL1	2516	S	PREDICTED: chromodomain-helicase-DNA-binding protein 7 isoform X2 [Danio rerio]	chd7	47.712	_DDALS(ph)LSVPR_	0.64012	2	576.768	0.5	11272000
F1QGL1	2518	S	PREDICTED: chromodomain-helicase-DNA-binding protein 7 isoform X2 [Danio rerio]	chd7	47.712	_DDALS(ph)LSVPR_	0.64012	2	576.768	0.5	11272000
F1QGV4	74	S	PREDICTED: uncharacterized protein YFR016C isoform X6 [Danio rerio]	lrrfip1a	88.075	_HAS(ph)VS(ph)DDEER_	0.73772	2	652.713	1	7491600	0.81
F1QGV4	76	S	PREDICTED: uncharacterized protein YFR016C isoform X6 [Danio rerio]	lrrfip1a	88.075	_HAS(ph)VS(ph)DDEER_	0.73772	2	652.713	1	6370200	0.79
F1QH22	257	T	PREDICTED: bromodomain-containing protein 8 isoform X3 [Danio rerio]	brd8	43.794	_AT(ph)PPPS(ph)PLLSELLK_	-1.0068	3	541.6	0.999647	4751300	1.39
F1QH22	261	S	PREDICTED: bromodomain-containing protein 8 isoform X3 [Danio rerio]	brd8	43.794	_AT(ph)PPPS(ph)PLLSELLK_	-1.0068	3	541.6	0.999012	4751300	1.39
F1QHD1	140	S	PREDICTED: family with sequence similarity 122B isoform X2 [Danio rerio]	fam122b	82.609	_IDFVPVS(ph)PAPS(ph)PTR_	0.68853	2	821.868	0.999834	10036000
F1QHD1	144	S	PREDICTED: family with sequence similarity 122B isoform X2 [Danio rerio]	fam122b	82.609	_IDFVPVS(ph)PAPS(ph)PTR_	0.68853	2	821.868	0.591466	10036000
F1QI75	150	S	PREDICTED: elongation factor-1, delta, a isoform X4 [Danio rerio]	eef1da	170.18	_VEEHNGADDEDDDIDLFGS(ph)DEEDEEAER_	4.1122	4	819.305	1	3054800000	1.24	0.813	1.52522
F1QIY8	82	S	PREDICTED: spindle and centriole-associated protein 1 isoform X1 [Danio rerio]	spice1	60.937	_NQPLS(ph)PPGLDR_	0.14107	3	425.203	1	9983800	1.09
F1QJ73	377	T	SEC62 homolog (S. cerevisiae) [Danio rerio]	sec62	165.85	_EELEQHT(ph)EEEEEEQSQTK_	0.20659	3	771.308	1	46772000	1.14
F1QJD2	1175	S	PREDICTED: SET domain-containing protein 5 isoform X3 [Danio rerio]	setd5	43.633	_THFQPAVS(ph)PHHS(ph)FSPER_	-1.72	4	530.974	0.996387	8414000	1.09
F1QJD2	1179	S	PREDICTED: SET domain-containing protein 5 isoform X3 [Danio rerio]	setd5	43.633	_THFQPAVS(ph)PHHS(ph)FSPER_	-1.72	4	530.974	0.563059	8414000	1.09
F1QK01	109	S	Zgc:56178 [Danio rerio]	rpap3	64.397	_ALESMDAEES(ph)PVQS(ph)NES(ph)DSECVNVDR_	0.90832	3	1046.37	0.997205	8551000	1.68
F1QK01	113	S	Zgc:56178 [Danio rerio]	rpap3	64.397	_ALESMDAEES(ph)PVQS(ph)NES(ph)DSECVNVDR_	0.90832	3	1046.37	0.974131	8551000	1.68
F1QK01	116	S	Zgc:56178 [Danio rerio]	rpap3	64.397	_ALESMDAEES(ph)PVQS(ph)NES(ph)DSECVNVDR_	0.90832	3	1046.37	0.803463	8551000	1.68
F1QK55	1675	S	PREDICTED: glioma tumor suppressor candidate region gene 1 protein isoform X3 [Danio rerio]	gltscr1	63.979	_M(ox)DQHAPGPPS(ph)PGESSCTR_	0.171	3	669.596	0.955783	5050700	1.22
F1QLF9	228	S	PREDICTED: origin recognition complex subunit 1 isoform X1 [Danio rerio]	orc1	66.068	_M(ox)SSTEAESLHS(ph)ASK_	-1.0444	3	520.88	0.992218	12063000	1.2	1.114	1.0772
F1QLF9	442	S	PREDICTED: origin recognition complex subunit 1 isoform X1 [Danio rerio]	orc1	79.382	_FDLQS(ph)DGEDGDEDDCFVPSK_	1.6058	3	785.626	1	50912000		1.114
F1QLF9	474	S	PREDICTED: origin recognition complex subunit 1 isoform X1 [Danio rerio]	orc1	64.121	_VDS(ph)EDELVVK_	-0.89978	3	404.851	1	0		1.114
F1QLM7	83	S	Glrx protein [Danio rerio]	glrx	75.539	_VFIGEDCVGGGS(ph)DVEGLDR_	0.020139	3	687.626	1	15455000
F1QM98	62	S	zinc finger protein 281 [Danio rerio]	zgc:113026	64.589	_ERDS(ph)PEHGGGFLHSM(ox)GIK_	1.6616	4	513.227	0.999985	29494000
F1QMH5	263	T	PREDICTED: beta-galactoside alpha-2,6-sialyltransferase 1 isoform X1 [Danio rerio]	st6gal1	38.376	_T(ph)CAVVSS(ph)AGSLK_	-1.5764	3	447.184	0.992402	46438000
F1QN47	235	S	PREDICTED: ribonuclease H2 subunit B isoform X1 [Danio rerio]	rnaseh2b	86.944	_HLELPEISS(ph)PK_	3.0007	4	333.167	0.745586	416740000	1.52
F1QNE0	108	S	nuclear autoantigenic sperm protein [Danio rerio]	nasp	107.73	_M(ox)ENTVLGNALEGVPEES(ph)S(ph)EEGEK_	1.2414	4	656.764	0.999998	928130000	1.68	1.209	1.38958
F1QNE0	109	S	nuclear autoantigenic sperm protein [Danio rerio]	nasp	107.73	_M(ox)ENTVLGNALEGVPEES(ph)S(ph)EEGEK_	1.2414	4	656.764	0.999998	576940000	1.68	1.209	1.38958
F1QNE0	118	S	nuclear autoantigenic sperm protein [Danio rerio]	nasp	104.18	_QDDS(ph)KIESADNLDEK_	0.92857	3	596.251	0.999988	156550000		1.209
F1QNE0	143	S	nuclear autoantigenic sperm protein [Danio rerio]	nasp	99.663	_AQVYDAM(ox)S(ph)EDNTR_	-1.9124	2	798.306	0.99999	358820000	1.33	1.209	1.10008
F1QNE0	616	S	nuclear autoantigenic sperm protein [Danio rerio]	nasp	56.424	_M(ox)EQEPANSS(ph)SVETSA_	-2.174	2	831.814	0.562265	3120000		1.209
F1QNE0	621	S	nuclear autoantigenic sperm protein [Danio rerio]	nasp	93.812	_M(ox)EQEPANSSSVETS(ph)A_	-1.5158	2	831.814	0.942787	15419000	1.29	1.209	1.067
F1QNS6	807	S	PREDICTED: mitotic checkpoint serine/threonine-protein kinase BUB1 isoform X3 [Danio rerio]	si:ch1073-192f24.1	54.103	_TPAAAQEEHWS(ph)PR_	1.425	3	520.559	0.999979	4126500
F1QNX1	195	S	LOC572121 protein, partial [Danio rerio]		77.631	_LS(ph)AESLLNSGQS(ph)PGR_	0.60491	2	838.358	0.999908	54565000
F1QNX1	205	S	LOC572121 protein, partial [Danio rerio]		77.631	_LS(ph)AESLLNSGQS(ph)PGR_	0.078399	3	559.241	0.947902	54565000
F1QQ28	221	S	eukaryotic translation initiation factor 4H isoform 1 [Danio rerio]	eif4h	81.157	_GGQTDFREPS(ph)DEER_	-0.32027	2	851.839	0.999996	78422000	1.16	0.962	1.20582
F1QQ43	785	S	PREDICTED: furin A isoform X1 [Danio rerio]	furina	35.187	_EDEEES(ph)ENEEFGIHNER_	1.0379	3	724.606	1	42922000		0.838
F1QQE6	122	S	Zgc:85716 [Danio rerio]	thrap3b	49.141	_DQQQPYDHS(ph)YSPR_	-0.10183	3	567.562	0.623797	2390800
F1QQE6	124	S	Zgc:85716 [Danio rerio]	thrap3b	104.88	_DQQQPYDHSYS(ph)PR_	-1.0184	3	567.562	0.985412	124840000	0.85
F1QQE6	648	T	Zgc:85716 [Danio rerio]	thrap3b	67.102	_T(ph)PSHELS(ph)PER_	0.80999	2	656.752	0.98045	38305000	0.79
F1QQE6	654	S	Zgc:85716 [Danio rerio]	thrap3b	67.252	_T(ph)PSHELS(ph)PER_	0.80999	2	656.752	0.999297	67287000	0.78
F1QQG8	727	S	PREDICTED: TRAF2 and NCK-interacting protein kinase isoform X3 [Danio rerio]	tnikb	64.401	_QNS(ph)DPTSETPAPPPR_	-0.16285	3	558.577	0.50175	7852100
F1QQG8	768	S	PREDICTED: TRAF2 and NCK-interacting protein kinase isoform X3 [Danio rerio]	tnikb	92.247	_TTSIS(ph)PALVR_	-0.35537	3	375.529	0.993874	13397000	2.06
F1QQI6	63	S	Translocase of outer mitochondrial membrane 70 homolog A (yeast) [Danio rerio]	tomm70a	102.79	_KTPEGSAS(ph)PVQGQHGATNPELENLS(ph)PLDR_	0.23055	4	798.112	0.845373	611110000	1.5	1.005	1.49254
F1QQI6	80	S	Translocase of outer mitochondrial membrane 70 homolog A (yeast) [Danio rerio]	tomm70a	81.984	_KTPEGSAS(ph)PVQGQHGATNPELENLS(ph)PLDR_	0.23055	4	798.112	0.999935	87787000	1.74	1.005	1.73134
F1QQI6	134	Y	Translocase of outer mitochondrial membrane 70 homolog A (yeast) [Danio rerio]	tomm70a	48.794	_AAAY(ph)EQQMK_	-0.98332	3	373.823	1	1443100000	1.09	1.005	1.08458
F1QQL4	1281	S	PREDICTED: neuroblast differentiation-associated protein AHNAK [Danio rerio]		52.071	_SPDLES(ph)PSVK_	0.6039	3	380.172	0.991431	17570000	0.87	1.156	0.752595
F1QQP6	247	S	PREDICTED: bromodomain-containing protein 3 isoform X1 [Danio rerio]	brd3a	80.632	_SQS(ph)PTPILEGK_	0.41892	3	412.867	0.778858	272300000	0.87
F1QQZ1	247	T	PREDICTED: splicing factor 3B subunit 1 isoform X1 [Danio rerio]	sf3b1	85.813	_WDET(ph)PGRPK_	-0.35541	3	389.173	1	44196000	0.76
F1QRL9	365	S	splicesome-associated factor 61 [Danio rerio]	sf3a3	30.813	_DEEDEEQPS(ph)ES(ph)ES(ph)EDEDNEIIYNPK_	3.0006	4	803.026	0.975255	94534000	1.51
F1QRL9	367	S	splicesome-associated factor 61 [Danio rerio]	sf3a3	30.813	_DEEDEEQPS(ph)ES(ph)ES(ph)EDEDNEIIYNPK_	3.0006	4	803.026	0.975255	94534000	1.51
F1QRL9	369	S	splicesome-associated factor 61 [Danio rerio]	sf3a3	30.813	_DEEDEEQPS(ph)ES(ph)ES(ph)EDEDNEIIYNPK_	3.0006	4	803.026	0.975255	94534000	1.51
F1QS89	1841	T	carbamoyl-phosphate synthetase 2, aspartate transcarbamylase, and dihydroorotase [Danio rerio]	cad	109	_VIEAMT(ph)PERPR_	-0.56486	3	460.223	1	1205600000	1.17	1.11	1.05405
F1QSU4	142	S	Zgc:56116 [Danio rerio]	pdlim5b	61.233	_SVS(ph)PSPAAPK_	1.5262	3	340.83	0.693528	18606000	0.75
F1QSY1	337	S	TGF-beta-activated kinase TAK1 [Danio rerio]	map3k7	57.52	_GSS(ph)VESLPGR_	-0.11169	2	534.74	0.794898	4556900
F1QT45	100	S	Pnn protein, partial [Danio rerio]	pnn	153.7	_HDS(ph)DAEDDDDVK_	-0.10716	3	480.831	1	65837000	0.48	1.003	0.478564
F1QTM8	196	S	PREDICTED: anaphase-promoting complex subunit 1 isoform X1 [Danio rerio]	anapc1	50.178	_NITVDGHM(ox)S(ph)PISR_	0.1426	3	508.229	0.992441	33094000	1.06
F1QTS2	216	S	transcription elongation factor A protein 2 [Danio rerio]	tcea2	100.19	_NVLCGNIS(ph)PER_	-0.19096	3	446.867	1	103760000	1.2
F1QUA0	824	S	PREDICTED: titin isoform X1 [Danio rerio]	si:ch211-232i5.1	52.599	_RPLS(ph)GHEEVLLK_	0.20309	3	486.589	1	15820000
F1QUP9	265	S	PREDICTED: nucleolar protein 8 isoform X1 [Danio rerio]	nol8	88.09	_SVCVFDS(ph)DVDS(ph)EDEIK_	1.0849	3	668.579	0.999888	32103000
F1QUP9	269	S	PREDICTED: nucleolar protein 8 isoform X1 [Danio rerio]	nol8	88.09	_SVCVFDS(ph)DVDS(ph)EDEIK_	1.0849	3	668.579	1	32103000
F1QV13	416	S	ADP-ribosylation factor-binding protein GGA1 [Danio rerio]	gga1	55.261	_S(ph)LDELDLLGK_	2.0548	3	394.86	1	4415000	1.36
F1QV95	60	T	DUTP pyrophosphatase [Danio rerio]	dut	78.529	_LTEHATT(ph)PSR_	-4.0886	2	596.772	0.963258	45895000	0.79
F1QVC6	202	T	serine/arginine-rich splicing factor 9 [Danio rerio]	srsf9	50.354	_GRYT(ph)PPYQSR_	-0.99235	3	435.531	0.863606	65736000	0.77	1.074	0.716946
F1QVC6	238	S	serine/arginine-rich splicing factor 9 [Danio rerio]	srsf9	73.834	_RPPLQHHS(ph)PPPR_	0.84078	4	375.441	1	605880000	0.95	1.074	0.884544
F1QVD9	163	S	PREDICTED: bromodomain adjacent to zinc finger domain protein 1A isoform X1 [Danio rerio]	baz1a	75.695	_IEGDSIVIS(ph)DS(ph)DDEPTVTSPK_	-0.86676	3	788.664	0.996298	53164000	1.43	1.145	1.24891
F1QVD9	165	S	PREDICTED: bromodomain adjacent to zinc finger domain protein 1A isoform X1 [Danio rerio]	baz1a	75.695	_IEGDSIVIS(ph)DS(ph)DDEPTVTSPK_	-0.86676	3	788.664	0.999554	53164000	1.43	1.145	1.24891
F1QVG9	566	S	Zgc:112329 [Danio rerio]	vps11	64.705	_DSTDRDS(ph)LDRPVENK_	-0.1208	3	609.602	0.999243	15301000	0.93
F1QVS6	920	T	PREDICTED: protein ECT2 isoform X3 [Danio rerio]	ect2	60.062	_T(ph)PCSPERADEPAAPK_	0.92501	3	569.247	0.578194	7640700
F1QWB4	265	S	heterogeneous nuclear ribonucleoprotein K [Danio rerio]	hnrnpk	89.43	_RDYDDIS(ph)PR_	-0.58193	2	608.753	0.999999	403580000	0.89
F1QWV5	411	S	PREDICTED: chromodomain helicase DNA binding protein 4 isoform X1 [Danio rerio]	chd4a	151.19	_EDAS(ph)EGEEDNEAGGEAEEDDHHM(ox)EFCR_	-0.17569	4	798.275	1	120130000	1.24
F1QWY2	296	S	PRP4 pre-mRNA processing factor 4 homolog B [Danio rerio]	prpf4bb	35.652	_RS(ph)SPHMDEK_	-1.2604	3	389.494	0.5	5269300
F1QWY2	297	S	PRP4 pre-mRNA processing factor 4 homolog B [Danio rerio]	prpf4bb	35.652	_RS(ph)SPHMDEK_	-1.2604	3	389.494	0.5	5269300
F1QWY2	582	S	PRP4 pre-mRNA processing factor 4 homolog B [Danio rerio]	prpf4bb	54.898	_S(ph)PS(ph)PDDILER_	1.5428	2	644.747	1	38833000
F1QWY2	584	S	PRP4 pre-mRNA processing factor 4 homolog B [Danio rerio]	prpf4bb	54.898	_S(ph)PS(ph)PDDILER_	1.5428	2	644.747	1	38833000
F1QX56	1228	S	PREDICTED: protein ELYS [Danio rerio]	ahctf1	108.63	_ITFIEDADS(ph)PEAPK_	-0.73058	3	538.243	0.999995	31097000	1.89
F1QXL6	373	S	PREDICTED: H/ACA ribonucleoprotein complex non-core subunit NAF1 [Danio rerio]	naf1	89.08	_NDQEPPPEALDFS(ph)DDEQER_	-0.8637	3	770.973	1	105330000	1.6
F1QXT7	230	S	Zgc:55733 [Danio rerio]	zgc:55733	55.04	_AEEVS(ph)PQHGK_	0.56503	3	387.836	1	46226000	0.82	0.841	0.97503
F1QXY0	912	S	PREDICTED: protein turtle homolog A [Danio rerio]	igsf9b	57.859	_ESNQSNS(ph)AR_	4.9454	2	536.706	0.666999	36471000	1.37
F1QY31	641	S	Rbl1 protein [Danio rerio]	rbl1	55.011	_DVPQS(ph)PISLHDR_	-0.31251	3	481.892	0.998659	13484000
F1QZ09	455	S	ATP citrate lyase [Danio rerio]	aclya	82.029	_SAS(ph)FSEVR_	-1.4051	2	481.703	0.984686	362270000	1.15	0.946	1.21564
F1QZ50	6031	S	PREDICTED: neuroblast differentiation-associated protein AHNAK isoform X1 [Danio rerio]	ahnak	110.75	_TDIQTPDASLDS(ph)PDLK_	-0.24863	3	599.271	0.947589	21185000	1.21	0.845	1.43195
F1QZ71	8	T	Si:ch211-95o16.2 protein [Danio rerio]	vetz	22.991	_(ac)TCSCLFT(ph)TSHCK_	-0.74814	2	812.304	0.64987	1566700000	1.52
F1QZM2	180	S	Zgc:92648 [Danio rerio]	dnajc9	82.417	_AFTHES(ph)VK_	1.9351	3	333.483	0.999986	7176500		1.322
F1QZT4	313	S	Zgc:152816 [Danio rerio]	zgc:152816	62.466	_VEGIHS(ph)PPK_	1.1025	3	348.502	1	9148800	0.73	0.47	1.55319
F1QZT4	416	T	Zgc:152816 [Danio rerio]	zgc:152816	58.172	_EMPGELT(ph)PR_	-0.91723	2	555.238	1	71748000	0.86	0.47	1.82979
F1QZT4	780	S	Zgc:152816 [Danio rerio]	zgc:152816	112.96	_NS(ph)GPEQDTEEK_	-0.23984	3	438.501	1	44180000	0.52	0.47	1.10638
F1R0G0	729	S	PREDICTED: zinc fingers and homeoboxes protein 3 isoform X1 [Danio rerio]	zhx3	92.264	_RPPRPPS(ph)PDFTAIR_	0.21558	4	422.467	0.999865	35958000	0.96
F1R0J6	923	S	Zgc:158610 protein [Danio rerio]	brd1b	48.872	_THSASGDS(ph)PDEEDECPIKR_	-2.8368	4	553.223	0.755041	6005700
F1R0U4	322	S	SHC SH2-domain binding protein 1 [Danio rerio]	shcbp1	80.554	_SDLNS(ph)DS(ph)ESEQDNVSM(ox)VEGLR_	2.3362	3	829.647	0.966395	44330000
F1R0U4	324	S	SHC SH2-domain binding protein 1 [Danio rerio]	shcbp1	80.554	_SDLNS(ph)DS(ph)ESEQDNVSM(ox)VEGLR_	2.3362	3	829.647	0.973896	44330000
F1R0U5	39	S	PREDICTED: la-related protein 1 [Danio rerio]	larp1	139.16	_HTADSGS(ph)PGAGQEEQAAGR_	0.23974	3	635.929	0.997113	61252000	0.91
F1R0U5	421	S	PREDICTED: la-related protein 1 [Danio rerio]	larp1	79.804	_HLPAS(ph)PSPAGTPR_	0.39076	3	456.554	0.992422	20731000
F1R0U5	672	S	PREDICTED: la-related protein 1 [Danio rerio]	larp1	45.084	_SLPTTVPDS(ph)PSHR_	-1.6194	3	491.896	0.725268	114740000
F1R101	304	S	Zgc:158450 [Danio rerio]	zgc:158450	56.432	_PAS(ph)PESK_	-0.92764	2	398.168	0.989812	15408000	0.61	0.834	0.731415
F1R143	391	S	PREDICTED: zinc finger protein 395a isoform X1 [Danio rerio]	znf395a	74.537	_PHPASVS(ph)PPR_	-0.27288	3	375.513	0.834241	27734000	1.15
F1R1N9	88	S	CD2-associated protein [Danio rerio]	cd2ap	63.681	_RAS(ph)GNVASLVQR_	0.9484	3	446.561	0.999937	12633000	1.21	1.377	0.878722
F1R1R9	16	S	PREDICTED: kelch domain-containing protein 10 isoform X2 [Danio rerio]	klhdc10	85.469	_MFGAEGAHS(ph)PDR_	-0.43486	3	452.18	1	6902600	1
F1R2P7	292	S	Sfrs18 protein, partial [Danio rerio]	pnisr	67.235	_SKFDS(ph)DDEDGEEDGAVEDGVSGR_	0.48388	3	832.317	0.745397	42304000	1.31
F1R2T3	1200	S	Vtg7 protein [Danio rerio]	vtg7	126.84	_VQLIAS(ph)SIAENDNR_	1.677	2	805.383	0.731472	41256000		0.948
F1R2T3	1201	S	Vtg7 protein [Danio rerio]	vtg7	94.569	_VQLIASS(ph)IAENDNR_	0.59816	3	537.258	0.768512	63806000	1.12	0.948	1.18143
F1R3G4	217	S	PREDICTED: myosin-10 isoform X4 [Danio rerio]	myh10	43.761	_KDHNIPPES(ph)PK_	0.50632	3	447.878	1	28857000	0.89	1.238	0.718901
F1R3G4	1972	S	PREDICTED: myosin-10 isoform X4 [Danio rerio]	myh10	42.639	_QLQM(ox)EGDFS(ph)DDDADSK_	0.89215	4	474.926	0.979611	16642000		1.238
F1R3J9	11	S	protein arginine N-methyltransferase 1 [Danio rerio]	prmt1	58.268	_M(ox)EVS(ph)QGESSAK_	-1.3338	3	416.832	0.999775	5076500		1.125
F1R437	344	S	PREDICTED: uncharacterized protein LOC767638 isoform X1 [Danio rerio]	zgc:153258	141.23	_SDS(ph)ADEEHTAQASAAATPDQHR_	0.2358	3	792.323	0.828187	19207000	1.32	1.074	1.22905
F1R446	1220	S	PREDICTED: spectrin alpha chain, non-erythrocytic 1 isoform X1 [Danio rerio]	spna2	82.925	_S(ph)LQQLAEDR_	-1.3282	2	570.258	1	63156000		0.96
F1R4S2	780	Y	Zgc:195008 [Danio rerio]	ulk1a	52.576	_EWSSAEQLVLY(ph)M(ox)K_	3.7336	3	560.584	0.999983	51293000
F1R543	182	S	PREDICTED: nuclear envelope pore membrane protein POM 121 [Danio rerio]	pom121	55.546	_RLS(ph)FGDPAGNASR_	-0.33853	3	476.552	0.999988	35761000
F1R628	74	S	Zgc:153384 [Danio rerio]	utp18	79.317	_S(ph)VCS(ph)ENSEGPR_	-0.31332	2	691.228	0.999997	4626300
F1R628	77	S	Zgc:153384 [Danio rerio]	utp18	79.317	_S(ph)VCS(ph)ENSEGPR_	-0.31332	2	691.228	0.999684	4626300
F1R692	60	S	PREDICTED: ribosomal RNA-processing protein 8 isoform X1 [Danio rerio]	wu:fk33d07	101.17	_AVEEDS(ph)DEEKDASAAVK_	0.19901	4	468.949	1	61956000	1.19
F1R6F6	483	S	PREDICTED: G protein-coupled receptor kinase 5-like isoform X2 [Danio rerio]	grk5l	85.909	_DVLDIEQFS(ph)T(ph)VK_	-2.0429	3	518.556	1	29866000	1.13
F1R6F6	484	T	PREDICTED: G protein-coupled receptor kinase 5-like isoform X2 [Danio rerio]	grk5l	68.576	_DVLDIEQFS(ph)T(ph)VK_	-2.0429	3	518.556	1	12058000	1.15
F1R6G7	328	S	Zgc:174704 protein [Danio rerio]	zgc:174704	98.902	_LHNAEQS(ph)PQH_	1.9589	3	414.175	1	20943000	0.64
F1R6L6	200	S	PREDICTED: nucleolin isoform X4 [Danio rerio]	ncl	143.47	_EES(ph)DEEEDDDEEEDDS(ph)EEEEMDTTPAPK_	1.0038	3	1145.03	1	176320000	0.99	0.817	1.21175
F1R6L6	213	S	PREDICTED: nucleolin isoform X4 [Danio rerio]	ncl	143.47	_EES(ph)DEEEDDDEEEDDS(ph)EEEEMDTTPAPK_	1.0038	3	1145.03	0.999011	36874000	0.92	0.817	1.12607
F1R6L6	238	S	PREDICTED: nucleolin isoform X4 [Danio rerio]	ncl	101.79	_AKEES(ph)EEEDDDDEEDDDDEEEEETPAT(ph)PAK_	-0.48239	5	720.848	1	131170000	1.3	0.817	1.59119
F1R6L6	260	T	PREDICTED: nucleolin isoform X4 [Danio rerio]	ncl	101.79	_AKEES(ph)EEEDDDDEEDDDDEEEEETPAT(ph)PAK_	-0.48239	5	720.848	0.953902	86129000	1.27	0.817	1.55447
F1R6M2	94	Y	retinoid-related orphan receptor b [Danio rerio]	rorb	30.729	_DS(ph)LY(ph)AEVQK_	0.51153	2	606.733	1	614690000
F1R6R1	1048	S	PREDICTED: apoptotic chromatin condensation inducer in the nucleus isoform X1 [Danio rerio]	acin1a	78.78	_DSGEFSHPVVHPGS(ph)PK_	-1.0057	4	439.948	0.999953	32558000
F1R6R1	1122	T	PREDICTED: apoptotic chromatin condensation inducer in the nucleus isoform X1 [Danio rerio]	acin1a	72.152	_T(ph)FSDSPQPR_	1.0167	2	557.732	0.900727	5448500
F1R6U5	224	S	Snw1 protein [Danio rerio]	snw1	79.935	_GPPS(ph)PPAPVMHS(ph)PSR_	0.58277	3	558.568	1	44387000	0.96
F1R6U5	232	S	Snw1 protein [Danio rerio]	snw1	79.935	_GPPS(ph)PPAPVMHS(ph)PSR_	0.58277	3	558.568	0.920978	44387000	0.96
F1R6Y1	181	S	PREDICTED: cyclin-dependent kinase 12 [Danio rerio]	cdk12	42.818	_AS(ph)PVACLAASSSR_	1.2507	2	678.803	0.99767	32352000	1.47
F1R7W0	463	T	PREDICTED: collagen alpha-1(XVII) chain isoform X1 [Danio rerio]	col17a1b	29.58	_ETLM(ox)T(ph)S(ph)YSESAPIK_	0.064374	3	578.231	0.594323	82472000	1.49
F1R7W0	465	Y	PREDICTED: collagen alpha-1(XVII) chain isoform X1 [Danio rerio]	col17a1b	29.58	_ETLM(ox)T(ph)S(ph)YSESAPIK_	0.064374	3	578.231	0.607052	82472000	1.49
F1R881	252	S	PREDICTED: helicase SKI2W isoform X1 [Danio rerio]	skiv2l	103.14	_TNS(ph)LEDLGIK_	-2.9156	2	585.276	0.990566	142510000
F1R8L0	315	S	Zgc:153215 [Danio rerio]	zgc:153215	47.639	_IAEEQPSPGS(ph)PK_	4.1458	3	440.534	0.712846	16861000
F1R9I6	116	S	Microfibrillar-associated protein 1 [Danio rerio]	mfap1	38.357	_QIAEPELIAQS(ph)S(ph)EDS(ph)DEGTWHPER_	1.2459	3	988.717	0.899283	39854000
F1R9I6	117	S	Microfibrillar-associated protein 1 [Danio rerio]	mfap1	38.357	_QIAEPELIAQS(ph)S(ph)EDS(ph)DEGTWHPER_	1.2459	3	988.717	0.899283	39854000
F1R9I6	120	S	Microfibrillar-associated protein 1 [Danio rerio]	mfap1	38.357	_QIAEPELIAQS(ph)S(ph)EDS(ph)DEGTWHPER_	1.2459	3	988.717	0.91468	39854000
F1R9J6	460	S	PREDICTED: elongation factor 1-delta isoform X1 [Danio rerio]	eef1db	120.13	_EEEDDDDDIDLFGS(ph)DEEEDEEAER_	0.2996	3	975.675	1	36454000	1.37	1.34	1.02239
F1R9K1	65	S	MGC174029 protein [Danio rerio]	hirip3	52.862	_MQAS(ph)S(ph)DDEPLIK_	-0.056207	3	498.526	1	40309000
F1R9K1	66	S	MGC174029 protein [Danio rerio]	hirip3	52.862	_MQAS(ph)S(ph)DDEPLIK_	-0.056207	3	498.526	1	40309000
F1R9M2	520	T	PREDICTED: TERF1-interacting nuclear factor 2 isoform X1 [Danio rerio]	tinf2	65.022	_LPVGT(ph)PET(ph)PS(ph)PLIK_	0.1678	3	563.583	1	11816000
F1R9M2	523	T	PREDICTED: TERF1-interacting nuclear factor 2 isoform X1 [Danio rerio]	tinf2	65.022	_LPVGT(ph)PET(ph)PS(ph)PLIK_	0.1678	3	563.583	1	11816000
F1R9M2	525	S	PREDICTED: TERF1-interacting nuclear factor 2 isoform X1 [Danio rerio]	tinf2	65.022	_LPVGT(ph)PET(ph)PS(ph)PLIK_	0.1678	3	563.583	1	11816000
F1RB32	211	S	Zgc:123303 [Danio rerio]	arfgap2	93.2	_NSETPNTQPEEGPSIEGLSTS(ph)PK_	0.25027	3	827.034	0.719323	37736000	1.52
F1RB89	187	T	cytoplasmic dynein 1 light intermediate chain 2 [Danio rerio]	dync1li2	66.906	_AFQEYVEPEEAT(ph)PGSPQR_	0.29152	3	705.64	0.558698	572730000
F1RB89	190	S	cytoplasmic dynein 1 light intermediate chain 2 [Danio rerio]	dync1li2	113.67	_AFQEYVEPEEATPGS(ph)PQR_	1.6963	2	1057.96	0.98835	189540000
F1RBT2	23	S	PREDICTED: chromodomain-helicase-DNA-binding protein 4 isoform X3 [Danio rerio]	chd4b	72.99	_FEPM(ox)GDDIEEQIS(ph)ETDTPK_	0.057665	3	759.643	0.787826	62053000	1.25
F1RBT2	58	S	PREDICTED: chromodomain-helicase-DNA-binding protein 4 isoform X3 [Danio rerio]	chd4b	74.029	_EEIAVS(ph)S(ph)PEVMEAIR_	1.7333	2	910.383	1	4480300	1.37
F1RBT2	59	S	PREDICTED: chromodomain-helicase-DNA-binding protein 4 isoform X3 [Danio rerio]	chd4b	74.029	_EEIAVS(ph)S(ph)PEVMEAIR_	1.7333	2	910.383	1	4480300	1.37
F1RCI6	17	S	PREDICTED: DNA polymerase epsilon subunit 4 isoform X1 [Danio rerio]	zgc:110337	100.69	_S(ph)GAEEEPR_	-3.1277	2	477.682	1	44727000	0.54
F1RDM2	458	S	PREDICTED: lipolysis-stimulated lipoprotein receptor isoform X3 [Danio rerio]	lsr	61.48	_DYS(ph)PDNRPR_	-0.99772	2	600.246	0.99813	9092100	1.16
F1RE68	412	S	Splicing factor, arginine/serine-rich 11 [Danio rerio]	srsf11	177.22	_DYDEEEQGYDS(ph)EHEEHER_	1.0829	3	792.612	1	281110000	0.99
F1RE68	421	S	Splicing factor, arginine/serine-rich 11 [Danio rerio]	srsf11	90.442	_NS(ph)DAAS(ph)S(ph)PHAK_	0.85875	2	662.704	1	318290000	0.76
F1RE68	425	S	Splicing factor, arginine/serine-rich 11 [Danio rerio]	srsf11	90.442	_NS(ph)DAAS(ph)S(ph)PHAK_	0.85875	2	662.704	1	318290000	0.76
F1RE68	426	S	Splicing factor, arginine/serine-rich 11 [Danio rerio]	srsf11	90.442	_NS(ph)DAAS(ph)S(ph)PHAK_	0.85875	2	662.704	1	298840000	0.76
F1RE68	436	S	Splicing factor, arginine/serine-rich 11 [Danio rerio]	srsf11	127.18	_EPLADS(ph)ADDAGR_	2.2635	3	432.842	1	427360000	1.13
F1RE68	445	S	Splicing factor, arginine/serine-rich 11 [Danio rerio]	srsf11	75.764	_GES(ph)DGNSEDQR_	0.34312	2	637.22	0.990189	7029600	0.68
F1RE68	460	S	Splicing factor, arginine/serine-rich 11 [Danio rerio]	srsf11	63.869	_DEDM(ox)DM(ox)S(ph)D_	1.9444	2	535.122	1	22671000	0.75
F1REM7	231	S	Zgc:56123 [Danio rerio]	tmem110l	85.805	_QVDALPDES(ph)NDEAEVLLK_	0.6136	3	688.984	1	25142000	1.58
F1REN8	66	S	Serine/arginine-rich protein specific kinase 1b [Danio rerio]	srpk1b	48.226	_GAAQQPDALQEQDEEILGS(ph)DDEEQEDPNDYCK_	4.9177	4	929.873	0.999568	109300000	1.85
F2Z4T4	124	S	A-kinase anchor protein 12 isoform 2 [Danio rerio]	akap12b	60.621	_KEEPAAEEDRS(ph)VEEK_	0.32611	4	457.202	1	9212700		0.863
F2Z4T4	487	S	A-kinase anchor protein 12 isoform 2 [Danio rerio]	akap12b	91.589	_RPS(ph)ESEDEAPGDKPK_	-0.41355	4	431.19	0.999487	25168000	0.51	0.863	0.590962
F2Z4T4	584	T	A-kinase anchor protein 12 isoform 2 [Danio rerio]	akap12b	83.54	_KT(ph)SDS(ph)DDEEAKIEEEVQPSEEEPIK_	1.0218	4	756.065	0.60825	115180000	1.39	0.863	1.61066
F2Z4T4	585	S	A-kinase anchor protein 12 isoform 2 [Danio rerio]	akap12b	83.54	_KTS(ph)DS(ph)DDEEAK_	-0.19268	3	462.157	0.848706	134580000	0.8	0.863	0.926999
F2Z4T4	587	S	A-kinase anchor protein 12 isoform 2 [Danio rerio]	akap12b	76.82	_KTS(ph)DS(ph)DDEEAK_	-0.19268	3	462.157	0.999967	134580000	0.8	0.863	0.926999
F6NN10	370	S	PREDICTED: uncharacterized protein si:dkey-117m1.4 [Danio rerio]	si:dkey-117m1.4	89.47	_HPQGTQAAGVVVGS(ph)PR_	-1.2286	3	547.602	1	7545800
F6NN15	195	S	LIM domain only protein 7 [Danio rerio]	lmo7b	96.143	_REDS(ph)VESLDSVESR_	-0.38008	3	563.244	0.999996	82117000
F6P5L3	269	S	PREDICTED: myosin phosphatase Rho-interacting protein isoform X4 [Danio rerio]		55.724	_QS(ph)AETGGVPR_	1.2213	2	541.237	0.975461	2611200	0.81
F6P5L3	347	S	PREDICTED: myosin phosphatase Rho-interacting protein isoform X4 [Danio rerio]		66.55	_ELVLS(ph)PER_	0.84692	2	511.75	1	35091000
F6PES3	7	T	Foxq2 protein [Danio rerio]	foxq2	23.373	_T(ph)ELS(ph)ATK_	1.5624	3	303.784	0.977832	0
F8W485	50	S	PREDICTED: cytoplasmic dynein 1 intermediate chain 2-like [Danio rerio]	dync1i2a	68.576	_DAVPLQDDS(ph)DLEK_	0.87314	3	508.887	1	25802000		1.271
F8W485	88	S	PREDICTED: cytoplasmic dynein 1 intermediate chain 2-like [Danio rerio]	dync1i2a	168.12	_SVGS(ph)PSEAGSQDSGDGTTGPR_	-0.43218	2	1014.91	0.992961	57822000	0.96	1.271	0.755311
H0WFE9	318	S	PREDICTED: uncharacterized protein LOC565020 isoform X1 [Danio rerio]	si:dkey-207j16.2	85.837	_DNLS(ph)DEDTR_	1.8663	2	572.711	0.999424	11505000	1.45
I3IS00	1522	S	PREDICTED: E3 ubiquitin-protein ligase RBBP6 isoform X3 [Danio rerio]	rbbp6	49.141	_NLEAPQESQS(ph)PSR_	-0.60311	2	761.83	0.581138	11827000	1
I3ISA6	1515	S	epiplakin 1 [Danio rerio]	eppk1	93.478	_QVS(ph)ASELFEAK_	0.17072	3	430.199	0.916269	75981000	0.66	0.654	1.00917
I3ISK1	562	S	PREDICTED: AF4/FMR2 family member 4 isoform X2 [Danio rerio]	aff4	42.818	_VETEPS(ph)PEIPSHR_	2.8319	3	519.903	0.97424	12219000
I3ITI8	227	S	PREDICTED: abl interactor 2 isoform X7 [Danio rerio]	abi2b	69.045	_NTAPPLQS(ph)PAR_	-0.42567	2	616.295	0.999987	9159800	1.14
Q08BV5	409	T	Zgc:154097 [Danio rerio]	rangap1a	149.44	_T(ph)PDVSSFLSFPS(ph)PDK_	2.91	3	595.246	0.984069	33359000	1.35	0.998	1.35271
Q08BV5	420	S	Zgc:154097 [Danio rerio]	rangap1a	149.44	_T(ph)PDVSSFLSFPS(ph)PDK_	2.91	3	595.246	0.999992	33359000	1.35	0.998	1.35271
Q0VFW0	122	S	Zgc:136591 [Danio rerio]	rpl22l1	79.875	_YFQISQDDEES(ph)DADE_	1.5108	3	624.223	0.999978	14727000
Q1L8R2	143	S	proline/glutamine rich splicing factor [Danio rerio]	sfpq	101.53	_IQS(ph)PPPAQNNAK_	-0.59444	3	448.882	1	23835000	0.72	0.759	0.948617
Q1L8R2	158	S	proline/glutamine rich splicing factor [Danio rerio]	sfpq	98.592	_TPEIAS(ph)PQNQQR_	0.08699	3	483.556	0.999999	181400000	0.66	0.759	0.869565
Q1L9A3	459	S	PREDICTED: relA-associated inhibitor isoform X1 [Danio rerio]	ppp1r13l	97.235	_VEDPEIPRPLS(ph)PTR_	-1.255	3	562.613	0.973072	133640000	1.36
Q1L9A3	461	T	PREDICTED: relA-associated inhibitor isoform X1 [Danio rerio]	ppp1r13l	62.203	_VEDPEIPRPLS(ph)PTR_	-0.46683	3	562.613	0.5	38508000
Q1LVE4	81	S	DNA repair protein complementing XP-C cells [Danio rerio]	xpc	124.29	_TEEPEDLS(ph)DHS(ph)EER_	0.25336	3	611.547	1	114800000	1.07
Q1LVE4	84	S	DNA repair protein complementing XP-C cells [Danio rerio]	xpc	113.54	_TEEPEDLS(ph)DHS(ph)EER_	0.001755	2	916.817	1	45608000	1.13
Q1LVI0	490	S	GATA zinc finger domain containing 2A [Danio rerio]	gatad2ab	76.357	_AEHVLVS(ph)PQYK_	0.097869	3	450.887	0.999998	14026000
Q1LWN2	416	T	vitellogenin 1 precursor [Danio rerio]	vtg1	46.88	_M(ox)T(ph)ASLATHEK_	0.67541	3	395.505	0.86682	12680000		0.672
Q1LWN2	418	S	vitellogenin 1 precursor [Danio rerio]	vtg1	49.298	_M(ox)TAS(ph)LATHEK_	1.1896	2	592.755	0.948124	2377200		0.672
Q1LWN2	705	T	vitellogenin 1 precursor [Danio rerio]	vtg1	46.249	_SPAADESADRIT(ph)K_	1.5501	3	480.884	0.976157	26460000	0.93	0.672	1.38393
Q1LWN2	1071	S	vitellogenin 1 precursor [Danio rerio]	vtg1	115.1	_NAPVS(ph)S(ph)ESS(ph)SSR_	-0.045509	2	724.231	0.999733	3183500000	1.07	0.672	1.59226
Q1LWN2	1072	S	vitellogenin 1 precursor [Danio rerio]	vtg1	131.4	_NAPVS(ph)S(ph)ESS(ph)SSR_	-0.045509	2	724.231	0.998661	3207800000	1.12	0.672	1.66667
Q1LWN2	1074	S	vitellogenin 1 precursor [Danio rerio]	vtg1	131.4	_NAPVSS(ph)ES(ph)SSSR_	-0.26446	3	456.501	0.989578	1307000000	1.08	0.672	1.60714
Q1LWN2	1075	S	vitellogenin 1 precursor [Danio rerio]	vtg1	94.922	_NAPVSSES(ph)S(ph)SSR_	0.81764	2	684.247	0.921442	405010000	1.12	0.672	1.66667
Q1LWN2	1076	S	vitellogenin 1 precursor [Danio rerio]	vtg1	90.422	_NAPVSSESS(ph)S(ph)S(ph)RNSR_	-1.8047	2	902.819	0.95525	174830000	1.19	0.672	1.77083
Q1LWN2	1077	S	vitellogenin 1 precursor [Danio rerio]	vtg1	72.772	_NAPVSSESS(ph)S(ph)S(ph)RNSR_	-1.8047	2	902.819	0.794799	44785000	1.25	0.672	1.86012
Q1LWN2	1080	S	vitellogenin 1 precursor [Danio rerio]	vtg1	62.193	_NAPVSS(ph)ES(ph)S(ph)SSRNS(ph)R_	0.31776	2	942.802	0.993477	9924300	1.35	0.672	2.00893
Q1LYD1	208	S	Zgc:153990 [Danio rerio]	cldnj	87.083	_ESHIDS(ph)DEDNR_	-0.54475	3	466.172	0.999925	4757600
Q1MTC4	944	S	vitellogenin 2 isoform 1 precursor [Danio rerio]	vtg2	179.79	_QS(ph)QRLS(ph)S(ph)ENADSEIETETPVK_	-0.036495	3	863.345	1	7465500000	1.93
Q1MTC4	948	S	vitellogenin 2 isoform 1 precursor [Danio rerio]	vtg2	208.63	_LS(ph)S(ph)ENADS(ph)EIETETPVK_	1.0678	3	696.928	1	144240000000	1.45
Q1MTC4	949	S	vitellogenin 2 isoform 1 precursor [Danio rerio]	vtg2	233.26	_LS(ph)S(ph)ENADS(ph)EIETETPVK_	1.0678	3	696.928	1	123880000000	1.56
Q1MTC4	954	S	vitellogenin 2 isoform 1 precursor [Danio rerio]	vtg2	177.32	_LS(ph)SENADS(ph)EIETETPVK_	4.7628	3	670.273	1	80063000000	1.48
Q1MTC4	1141	S	vitellogenin 2 isoform 1 precursor [Danio rerio]	vtg2	106.4	_THHGDS(ph)K_	-2.7584	2	431.166	1	4634600000	0.72
Q1MTC4	1143	S	vitellogenin 2 isoform 1 precursor [Danio rerio]	vtg2	63.091	_THHGDSKS(ph)S(ph)R_	-3.5246	4	318.62	0.980849	3872400000	0.4
Q1MTC4	1144	S	vitellogenin 2 isoform 1 precursor [Danio rerio]	vtg2	78.191	_THHGDSKS(ph)S(ph)R_	-3.5246	4	318.62	0.980849	1174900000	1.04
Q1MTC4	1146	S	vitellogenin 2 isoform 1 precursor [Danio rerio]	vtg2	196.41	_S(ph)TGS(ph)S(ph)LEQIQK_	-0.0014948	2	709.256	0.996638	19492000000	0.85
Q1MTC4	1147	T	vitellogenin 2 isoform 1 precursor [Danio rerio]	vtg2	141.54	_SS(ph)RST(ph)GS(ph)SLEQIQK_	1.8321	2	874.339	0.748417	25809000000	1.03
Q1MTC4	1149	S	vitellogenin 2 isoform 1 precursor [Danio rerio]	vtg2	196.41	_S(ph)TGS(ph)S(ph)LEQIQK_	0.069184	2	709.256	0.999997	33851000000	1.04
Q1MTC4	1150	S	vitellogenin 2 isoform 1 precursor [Danio rerio]	vtg2	173.19	_S(ph)TGS(ph)S(ph)LEQIQK_	0.069184	2	709.256	1	37775000000	0.96
Q4V8X5	145	S	Zgc:114097 [Danio rerio]	mlf2	59.227	_MS(ph)IGHHIGER_	-4.7164	3	406.181	1	40236000	1.23
Q5CZU4	5	S	Zgc:113403 [Danio rerio]	tp53i11a	39.006	_KHS(ph)QTDLVSR_	0.26159	3	417.534	0.973876	49888000	0.81	0.832	0.973558
Q5RH04	44	S	MICOS complex subunit MIC19 isoform 1 [Danio rerio]	chchd3	51.252	_EPSGPPS(ph)PR_	1.0211	2	502.216	0.968197	12300000	0.77	1.218	0.632184
Q5RHD7	757	S	PREDICTED: anaphase-promoting complex subunit 4 isoform X1 [Danio rerio]	anapc4	62.203	_ADES(ph)QEMSSDQDR_	1.2625	2	789.275	0.996268	1954100	1.4
Q5RHD7	761	S	PREDICTED: anaphase-promoting complex subunit 4 isoform X1 [Danio rerio]	anapc4	65.477	_ADESQEM(ox)S(ph)SDQDR_	1.6315	2	797.272	0.828884	3144000	1.63
Q6IQK3	66	S	Vesicle-associated membrane protein 3 (cellubrevin) [Danio rerio]	vamp3	129.02	_ADALQAGASQFETS(ph)AAK_	-0.62152	3	582.596	0.828241	152640000		0.958
Q6NV11	90	S	Zgc:85677 protein [Danio rerio]	hmga1a	153.1	_EEQPSKS(ph)S(ph)EEEEEEEEEQ_	-0.3741	3	780.932	0.865381	155760000	1.46
Q6NV11	91	S	Zgc:85677 protein [Danio rerio]	hmga1a	153.1	_EEQPSKS(ph)S(ph)EEEEEEEEEQ_	-0.3741	3	780.932	0.78509	155760000	1.46
Q6NXC1	308	S	Zgc:56141 [Danio rerio]	rbm4.3	89.43	_LS(ph)PVSMSR_	-0.75497	2	478.717	0.998514	560430000	0.99	0.928	1.06681
Q6P0J0	127	S	Zgc:77285 [Danio rerio]	ppp1r2	65.962	_FMQEPEEES(ph)S(ph)EEEEEELS(ph)PEEQAR_	0.76659	3	1046.36	1	14198000	1.4
Q6P0J0	128	S	Zgc:77285 [Danio rerio]	ppp1r2	65.962	_FMQEPEEES(ph)S(ph)EEEEEELS(ph)PEEQAR_	0.76659	3	1046.36	1	14198000	1.4
Q6P0J0	136	S	Zgc:77285 [Danio rerio]	ppp1r2	65.962	_FMQEPEEES(ph)S(ph)EEEEEELS(ph)PEEQAR_	0.76659	3	1046.36	1	14198000	1.4
Q6PBP2	222	S	X-ray repair complementing defective repair in Chinese hamster cells 4 [Danio rerio]	xrcc4	110.56	_ELEEAEEERS(ph)PR_	0.083907	2	777.328	1	264070000	1.2
Q6PFI8	21	S	Zgc:66430 [Danio rerio]	zgc:66430	128.74	_SAS(ph)PSGECESTQLK_	-1.9051	3	520.88	0.797183	38678000
Q6ZM24	7	T	mitochondrial import receptor subunit TOM34 [Danio rerio]	tomm34	72.34	_T(ph)QSWTDLK_	0.55788	2	529.731	0.999655	50782000	1.49
Q803J4	238	S	Zgc:55701 [Danio rerio]	hnrnpc	38.996	_AEVGEVS(ph)PLQHSSK_	0.47087	3	516.575	0.999078	47800000
Q803J4	258	S	Zgc:55701 [Danio rerio]	hnrnpc	66.022	_EEQEINDS(ph)EEER_	-0.40689	3	529.533	1	4209500
Q803Y0	104	S	Zgc:55363 [Danio rerio]	chp2	44.132	_EPNS(ph)PEPINSR_	0.12311	2	660.285	0.998789	3824100	1.22
R4GEE3	367	S	PREDICTED: TOM1-like protein 2 isoform X3 [Danio rerio]		69.846	_SAS(ph)PVTLSSR_	0.11445	2	542.755	0.980154	11193000	0.89
X1WD71	660	S	PREDICTED: AP-2 complex subunit alpha-1 isoform X5 [Danio rerio]		95.209	_GGDNSTIAASNAS(ph)T(ph)PS(ph)PSADLLGLR_	-0.64071	3	871.361	0.953226	43474000	1.44	1.058	1.36106
X1WD71	661	T	PREDICTED: AP-2 complex subunit alpha-1 isoform X5 [Danio rerio]		95.209	_GGDNSTIAASNAS(ph)T(ph)PS(ph)PSADLLGLR_	-0.64071	3	871.361	0.95432	43474000	1.44	1.058	1.36106
X1WD71	663	S	PREDICTED: AP-2 complex subunit alpha-1 isoform X5 [Danio rerio]		95.209	_GGDNSTIAASNAS(ph)T(ph)PS(ph)PSADLLGLR_	-0.70899	4	653.772	0.855893	61962000	1.44	1.058	1.36106
X1WDC6	299	S	phosducin-like protein [Danio rerio]		104.67	_NAAVTHPDDS(ph)DS(ph)DLDID_	-0.46843	2	980.348	0.999984	230880000	1.59
X1WDC6	301	S	phosducin-like protein [Danio rerio]		104.67	_NAAVTHPDDS(ph)DS(ph)DLDID_	-0.46843	2	980.348	0.999997	230880000	1.59
X1WDQ8	202	T	Zgc:173619 protein [Danio rerio]		64.82	_THT(ph)GEKPF_	-1.0492	3	332.811	0.996318	14796000	1.05
X1WFU1	540	S	PREDICTED: leucine zipper protein 1 [Danio rerio]		73.632	_ATIVAS(ph)PEK_	0.18002	3	332.498	0.99999	8825800
X1WH50	453	S	PREDICTED: myb-like protein X [Danio rerio]		118.21	_STS(ph)M(ox)DM(ox)GEGTAAQK_	-0.077869	3	509.19	0.776425	4219800
X1WHN9	330	S	PREDICTED: tight junction protein ZO-1 isoform X7 [Danio rerio]	tjp1a	107.17	_DIS(ph)PESLAAR_	1.5903	2	569.761	0.999892	101270000
X1WHN9	731	S	PREDICTED: tight junction protein ZO-1 isoform X7 [Danio rerio]	tjp1a	82.87	_S(ph)REDLSAQPVQTK_	0.51083	3	513.579	0.959612	155550000	1.06
X1WHN9	1715	S	PREDICTED: tight junction protein ZO-1 isoform X7 [Danio rerio]		114.06	_AVPVS(ph)PSALDDDEEDEGHTVVATAR_	2.1183	3	887.396	0.956252	31108000	1.48
A3KQH6	374	T	PREDICTED: extracellular calcium-sensing receptor-like isoform X1 [Danio rerio]	v2rh11	57.55	_ET(ph)FGQQMK_	-1.6648	3	350.144	1	7986200000	0.9
B0R180	384	S	PREDICTED: transmembrane protein 184B [Danio rerio]	tmem184b	75.088	_TLLLS(ph)S(ph)DDEF_	0.42701	2	650.243	0.99875	113870000	0.94
B0R180	385	S	PREDICTED: transmembrane protein 184B [Danio rerio]	tmem184b	75.088	_TLLLS(ph)S(ph)DDEF_	0.42701	2	650.243	0.998493	162250000	1.25
B0V3D8	52	S	PREDICTED: band 4.1-like protein 2 [Danio rerio]	si:ch73-18b11.1	85.988	_S(ph)PTPEPESAAQDR_	-1.9153	2	732.804	0.989034	32013000	0.98
B0V3D8	54	T	PREDICTED: band 4.1-like protein 2 [Danio rerio]	si:ch73-18b11.1	65.105	_SPT(ph)PEPESAAQDR_	0.91971	2	732.804	0.933133	1809300	0.9
F1Q7L0	169	T	vitellogenin 4 precursor [Danio rerio]	vtg4	57.566	_T(ph)HYVINEDPK_	-0.36264	3	432.527	0.995995	44141000		1.324
F1Q7L0	689	T	vitellogenin 4 precursor [Danio rerio]	vtg4	96.82	_T(ph)GGIHEALLK_	-0.081271	3	373.525	1	12646000	1.31	1.324	0.989426
F1Q7L0	710	T	vitellogenin 4 precursor [Danio rerio]	vtg4	58.246	_SPAADESVDRIT(ph)K_	1.0233	3	490.227	0.993964	20294000		1.324
F1Q7L0	835	S	vitellogenin 4 precursor [Danio rerio]	vtg4	142.08	_LES(ph)MTYEQLK_	-0.76505	3	441.196	0.988611	39858000	1.02	1.324	0.770393
F1Q7L0	931	S	vitellogenin 4 precursor [Danio rerio]	vtg4	109	_NIEDHS(ph)AER_	0.47629	2	575.73	1	536930000	0.73	1.324	0.55136
F1Q7L0	1076	S	vitellogenin 4 precursor [Danio rerio]	vtg4	132.76	_NAPVS(ph)S(ph)ESSS(ph)SSSR_	0.42055	2	811.263	0.999887	223900000	1.02	1.324	0.770393
F1Q7L0	1077	S	vitellogenin 4 precursor [Danio rerio]	vtg4	132.76	_NAPVS(ph)S(ph)ESSSSSSR_	0.75603	2	771.279	0.999318	239620000	1	1.324	0.755287
F1Q7L0	1079	S	vitellogenin 4 precursor [Danio rerio]	vtg4	113.05	_NAPVSS(ph)ES(ph)S(ph)SSSSR_	0.57687	2	811.263	0.991708	87950000	0.97	1.324	0.732628
F1Q7L0	1080	S	vitellogenin 4 precursor [Danio rerio]	vtg4	96.012	_NAPVSS(ph)ESS(ph)SSSSR_	-0.56144	2	771.279	0.739935	56482000	0.91	1.324	0.687311
F1Q7L0	1081	S	vitellogenin 4 precursor [Danio rerio]	vtg4	132.76	_NAPVS(ph)SESSS(ph)SSSR_	1.5458	2	771.279	0.870289	21305000	1.15	1.324	0.86858
F1Q7L0	1123	T	vitellogenin 4 precursor [Danio rerio]	vtg4	47.971	_TAT(ph)IM(ox)EPFR_	-0.89524	2	581.254	0.939067	189910000	1.29	1.324	0.97432
F1Q7L0	1141	S	vitellogenin 4 precursor [Danio rerio]	vtg4	132.17	_YLAPHS(ph)ATK_	-0.59907	2	534.25	0.999708	3677200000	1.33	1.324	1.00453
F1Q7L0	1146	T	vitellogenin 4 precursor [Danio rerio]	vtg4	166.6	_DT(ph)S(ph)S(ph)GSAAASFEQMQK_	-1.6352	4	471.909	0.898237	407240000000	1.37	1.324	1.03474
F1Q7L0	1147	S	vitellogenin 4 precursor [Danio rerio]	vtg4	271.2	_DTS(ph)S(ph)GS(ph)AAASFEQMQK_	-2.1525	2	942.812	0.997748	856250000000	1.23	1.324	0.929003
F1Q7L0	1148	S	vitellogenin 4 precursor [Danio rerio]	vtg4	235.21	_DTS(ph)S(ph)GS(ph)AAASFEQMQK_	-1.0381	2	942.812	0.999984	885120000000	1.23	1.324	0.929003
F1Q7L0	1150	S	vitellogenin 4 precursor [Danio rerio]	vtg4	210.61	_DTS(ph)S(ph)GS(ph)AAAS(ph)FEQMQK_	0.4386	2	982.795	1	931160000000	1.23	1.324	0.929003
F1Q7L0	1154	S	vitellogenin 4 precursor [Danio rerio]	vtg4	235.21	_DTS(ph)S(ph)GS(ph)AAAS(ph)FEQMQK_	0.91959	2	982.795	1	773990000000	1.29	1.324	0.97432
F1Q7L0	1300	S	vitellogenin 4 precursor [Danio rerio]	vtg4	183.15	_ATNS(ph)EKEIELTAALPSQK_	3.1818	3	670.665	0.970418	200180000	1.61	1.324	1.21601
F1Q7L0	1315	S	vitellogenin 4 precursor [Danio rerio]	vtg4	93.667	_S(ph)LNVIAR_	0.59427	2	426.721	1	210470000	1.16	1.324	0.876133
F1Q7L0	1328	S	vitellogenin 4 precursor [Danio rerio]	vtg4	54.539	_IPEITMS(ph)R_	2.1031	2	513.738	0.967161	110800000		1.324
F1Q828	838	S	PREDICTED: electromotor neuron-associated protein 1 [Danio rerio]	si:dkey-37m8.10	93.478	_TLELVS(ph)PADSGK_	0.20557	3	432.874	0.999884	15785000	1.63
F1Q851	388	T	PREDICTED: piggyBac transposable element-derived protein 4-like [Danio rerio]		35.677	_EVLICS(ph)T(ph)FYK_	-0.30487	3	473.86	0.988592	52668000
F1QA29	222	S	PREDICTED: protein virilizer homolog isoform X3 [Danio rerio]	si:ch211-79l20.4	80.664	_VENTEHPGDDYLEPVS(ph)PER_	2.0481	3	754.99	0.999998	117270000	1.29
F1QA86	126	S	PREDICTED: homeobox protein TGIF2-like [Danio rerio]	LOC100535338	67.234	_S(ph)ASPECHTPLPR_	-0.75377	3	477.874	0.558406	2627600	0.69
F1QA86	128	S	PREDICTED: homeobox protein TGIF2-like [Danio rerio]	LOC100535338	116.19	_SAS(ph)PECHTPLPR_	-0.15019	3	477.874	0.868382	21292000	0.99
F1QAW2	215	S	Zgc:56304 protein [Danio rerio]	zgc:56304	98.766	_GS(ph)TPGLALT(ph)PPPQTPEPPK_	-0.12951	3	682.318	0.501999	802630000	1.51	1.239	1.21872
F1QAW2	216	T	Zgc:56304 protein [Danio rerio]	zgc:56304	112.41	_GST(ph)PGLALT(ph)PPPQTPEPPK_	1.4685	3	682.318	0.566571	1467800000	1.47	1.239	1.18644
F1QAW2	222	T	Zgc:56304 protein [Danio rerio]	zgc:56304	112.41	_GS(ph)TPGLALT(ph)PPPQTPEPPK_	0.91858	4	511.99	0.999996	1543100000	1.47	1.239	1.18644
F1QB92	1061	S	PREDICTED: vitellogenin [Danio rerio]	si:dkey-4c23.3	45.207	_IQIAPS(ph)SS(ph)RR_	0.8395	2	637.786	0.506369	22322000	1.06	0.946	1.12051
F1QB92	1062	S	PREDICTED: vitellogenin [Danio rerio]	si:dkey-4c23.3	45.207	_IQIAPS(ph)SS(ph)RR_	0.8395	2	637.786	0.506369	22322000	1.06	0.946	1.12051
F1QB92	1063	S	PREDICTED: vitellogenin [Danio rerio]	si:dkey-4c23.3	45.207	_IQIAPS(ph)SS(ph)RR_	0.8395	2	637.786	0.987262	22322000	1.06	0.946	1.12051
F1QD11	76	S	PREDICTED: bromodomain adjacent to zinc finger domain protein 1A isoform X1 [Danio rerio]		103.76	_IEEVLSAES(ph)PVK_	2.4201	3	460.893	0.999997	45761000	1.04
F1QI71	147	S	Zgc:55741 [Danio rerio]		96.673	_SRPPS(ph)SAGNDEP_	0.85766	2	647.259	0.831704	6356700	0.97	1.22	0.795082
F1QJ31	82	S	PREDICTED: protein IWS1 homolog isoform X1 [Danio rerio]	LOC100329390	107.82	_THAAS(ph)DS(ph)EEEQQK_	-1.9712	3	540.526	0.961035	9739300	0.9
F1QJ31	84	S	PREDICTED: protein IWS1 homolog isoform X1 [Danio rerio]	LOC100329390	107.82	_THAAS(ph)DS(ph)EEEQQK_	-1.9712	3	540.526	0.998923	9739300	0.9
F1QJ31	139	S	PREDICTED: protein IWS1 homolog isoform X1 [Danio rerio]	LOC100329390	69.331	_EEAGS(ph)DEDDKRPK_	0.44149	3	519.214	1	9338000
F1QJ31	207	S	PREDICTED: protein IWS1 homolog isoform X1 [Danio rerio]	LOC100329390	112.44	_ALGS(ph)DDDDGGPK_	1.8715	2	613.732	1	55426000	1.16
F1QJ31	221	S	PREDICTED: protein IWS1 homolog isoform X1 [Danio rerio]	LOC100329390	143.88	_ALDS(ph)DDDEDERPK_	-0.49925	4	396.907	1	37498000	0.73
F1QJ31	236	S	PREDICTED: protein IWS1 homolog isoform X1 [Danio rerio]	LOC100329390	125.53	_VLAS(ph)DDEDEGPK_	-0.76087	2	677.774	1	135570000	1.03
F1QJ31	250	S	PREDICTED: protein IWS1 homolog isoform X1 [Danio rerio]	LOC100329390	110.35	_ALDS(ph)DDEDERPK_	-1.2076	2	735.293	1	287100000	0.74
F1QJ31	264	S	PREDICTED: protein IWS1 homolog isoform X1 [Danio rerio]	LOC100329390	138.05	_ALAS(ph)DDEDDEGPKR_	-2.1363	3	533.217	1	139250000	1.15
F1QK89	252	S	Zgc:110158 [Danio rerio]	zgc:110158	51.971	_NS(ph)PNNM(ox)AGM(ox)NNPPGTPR_	-0.10932	3	627.585	0.999991	3172000	1.21
F1QMR2	846	S	Unknown (protein for IMAGE:7060860), partial [Danio rerio]		34.191	_RTS(ph)IHDLLSR_	0.53864	3	426.55	0.632497	4563200
F1QPV4	267	S	transmembrane protein 209 [Danio rerio]	tmem209	62.861	_SQLGSPESTS(ph)PR_	0.482	2	663.29	0.708441	3772000	1.18
F1QQE8	390	S	PREDICTED: E3 ubiquitin-protein ligase RNF167 isoform X1 [Danio rerio]	LOC100333827	81.51	_ASES(ph)DTTELIGGAAVR_	-1.0963	3	552.921	0.58381	16314000	0
F1QRW5	113	S	Zgc:86751 [Danio rerio]	ptges3b	195.77	_DWEDDS(ph)DEEISNYDR_	0.32584	3	656.565	1	2101900000	1.23
F1QS84	215	S	Zgc:77147 [Danio rerio]	zgc:77147	126.83	_AEHS(ph)DEDNANN_	-0.10198	2	648.212	1	5533300	0.88
F1QUI8	635	S	PREDICTED: guanine nucleotide exchange factor VAV2 isoform X8 [Danio rerio]	si:dkeyp-116h7.3	81.95	_S(ph)PVFTPR_	-0.35126	2	442.207	0.999999	51917000	1.04
F1QV15	1076	S	vitellogenin 6 precursor [Danio rerio]	vtg6	120.9	_NAPVS(ph)S(ph)ESSSSSR_	-0.63167	2	727.763	0.999709	370790000	0.91	1.265	0.719368
F1QV15	1077	S	vitellogenin 6 precursor [Danio rerio]	vtg6	120.9	_NAPVS(ph)S(ph)ESSS(ph)SSR_	0.37879	2	767.747	0.993451	448610000	0.91	1.265	0.719368
F1QV15	1079	S	vitellogenin 6 precursor [Danio rerio]	vtg6	109.67	_NAPVS(ph)SES(ph)SSSSR_	-1.9252	2	727.763	0.968211	84568000	0.77	1.265	0.608696
F1QV15	1081	S	vitellogenin 6 precursor [Danio rerio]	vtg6	90.755	_NAPVS(ph)S(ph)ESSS(ph)SSR_	0.37879	2	767.747	0.737712	11446000	1.17	1.265	0.924901
F1QV15	1141	Y	vitellogenin 6 precursor [Danio rerio]	vtg6	69.261	_Y(ph)LAAHS(ph)ATK_	0.26811	2	561.225	1	28836000	1.18	1.265	0.932806
F1QV15	1146	S	vitellogenin 6 precursor [Danio rerio]	vtg6	102.53	_YLAAHS(ph)ATK_	-1.3048	3	347.83	0.999273	563590000	1.02	1.265	0.806324
F1QV15	1151	T	vitellogenin 6 precursor [Danio rerio]	vtg6	166.6	_YLAAHS(ph)ATKDT(ph)S(ph)S(ph)GSAAASFEQM(ox)QK_	-0.41929	4	731.523	0.92028	405260000000	1.28	1.265	1.01186
F1QV15	1152	S	vitellogenin 6 precursor [Danio rerio]	vtg6	271.2	_DTS(ph)S(ph)GS(ph)AAASFEQMQK_	-2.1525	2	942.812	0.997748	854270000000	1.23	1.265	0.972332
F1QV15	1153	S	vitellogenin 6 precursor [Danio rerio]	vtg6	235.21	_DTS(ph)S(ph)GS(ph)AAASFEQMQK_	-1.0381	2	942.812	0.999984	883260000000	1.23	1.265	0.972332
F1QV15	1155	S	vitellogenin 6 precursor [Danio rerio]	vtg6	210.61	_DTS(ph)S(ph)GS(ph)AAAS(ph)FEQMQK_	0.4386	2	982.795	1	929180000000	1.23	1.265	0.972332
F1QV15	1159	S	vitellogenin 6 precursor [Danio rerio]	vtg6	235.21	_DTS(ph)S(ph)GS(ph)AAAS(ph)FEQMQK_	0.91959	2	982.795	1	772980000000	1.28	1.265	1.01186
F1QWA2	601	S	PREDICTED: E3 ubiquitin-protein ligase UBR4 isoform X13 [Danio rerio]	ubr4	70.02	_VAPPPPPPPPPLETS(ph)PR_	0.054411	3	609.313	0.727092	127740000	1.59	0.981	1.6208
F1QWA2	2691	S	PREDICTED: E3 ubiquitin-protein ligase UBR4 isoform X13 [Danio rerio]	ubr4	73.655	_HVTLPS(ph)PPR_	1.5652	3	361.85	0.999965	43042000	1.33	0.981	1.35576
F1QZ16	312	S	Zgc:110605 [Danio rerio]	ei24	64.52	_LPS(ph)PHVS(ph)PTR_	0.26611	3	417.516	0.999992	18379000
F1QZ16	316	S	Zgc:110605 [Danio rerio]	ei24	64.52	_LPS(ph)PHVS(ph)PTR_	0.26611	3	417.516	0.940556	18379000
F1QZB3	659	S	PREDICTED: microtubule-associated serine/threonine-protein kinase 3 [Danio rerio]	LOC100534685	89.721	_YHHS(ph)DEDDETNDDESYQDIK_	0.876	4	634.483	0.984938	42802000
F1QZU2	128	S	PREDICTED: target of Myb protein 1 isoform X1 [Danio rerio]	tom1	63.602	_SVENVS(ph)PVK_	0.56114	2	519.747	0.999945	40309000	0.88
F1R2S5	1076	S	vitellogenin 5 precursor [Danio rerio]	vtg5	138.77	_NTPVS(ph)S(ph)ESSS(ph)SSR_	0.38953	2	782.752	0.997109	615710000	0.98	1.106	0.886076
F1R2S5	1077	S	vitellogenin 5 precursor [Danio rerio]	vtg5	138.77	_NTPVS(ph)S(ph)ESSSSSR_	0.56484	2	742.769	0.997319	453630000	1.03	1.106	0.931284
F1R2S5	1079	S	vitellogenin 5 precursor [Danio rerio]	vtg5	95.205	_NTPVS(ph)SES(ph)SSSSR_	2.1523	2	742.769	0.984164	67321000	0.92	1.106	0.831826
F1R2S5	1081	S	vitellogenin 5 precursor [Danio rerio]	vtg5	112.55	_NTPVSS(ph)ESSS(ph)S(ph)SR_	1.3363	2	782.752	0.848406	35247000	1.13	1.106	1.0217
F1R2S5	1082	S	vitellogenin 5 precursor [Danio rerio]	vtg5	80.596	_NTPVSS(ph)ESSS(ph)S(ph)SR_	1.3363	2	782.752	0.746742	9629200	0.92	1.106	0.831826
F1R5B1	671	T	PREDICTED: TBC1 domain family member 10A isoform X1 [Danio rerio]	si:ch211-87l2.1	69.979	_ALT(ph)PESSPLTPESR_	-0.078339	3	522.247	0.990803	22660000	1.13
F1R617	1167	S	PREDICTED: unconventional myosin-Ib isoform X8 [Danio rerio]	myo1b	76.228	_LLEVSVPS(ph)P_	0.55141	2	510.754	0.999951	114210000
F1R6G3	102	Y	lumican [Danio rerio]	lum	25.982	_Y(ph)LY(ph)LQNNFIEEIK_	0.52768	3	616.274	1	41704000
F1R6G3	104	Y	lumican [Danio rerio]	lum	25.982	_Y(ph)LY(ph)LQNNFIEEIK_	0.52768	3	616.274	1	41704000
F1R9I0	391	T	eIF4G-related protein NAT1A [Danio rerio]	eif4g2a	73.665	_YSPT(ph)MGR_	-0.0040427	2	446.175	0.708062	34105000	0.89	1.079	0.824838
F1R9P5	1030	S	PREDICTED: filamin-A isoform X2 [Danio rerio]	flna	124.78	_VEPGLS(ph)PETSQVR_	0.26098	3	493.568	0.999959	1316200000	1.23	1.099	1.1192
F1R9P5	2119	S	PREDICTED: filamin-A isoform X2 [Danio rerio]	flna	120.71	_AAS(ph)VANVGSQCDLSLK_	-0.13618	3	567.262	1	138990000	1.6	1.099	1.45587
F1R9R5	189	S	PREDICTED: uncharacterized protein CXorf23 homolog isoform X2 [Danio rerio]	zgc:112982	66.893	_YPM(ox)QADEDRPSDS(ph)PR_	-0.19123	3	620.58	0.942275	10491000	0.85
F1R9R5	216	S	PREDICTED: uncharacterized protein CXorf23 homolog isoform X2 [Danio rerio]	zgc:112982	52.725	_MAS(ph)PGWNR_	0.23756	2	499.699	1	13218000
F1RCY7	503	T	PREDICTED: putative RNA-binding protein 15 [Danio rerio]	rbm15	106.18	_T(ph)PPPLHFR_	-0.27189	3	348.839	1	0
F1RDU3	576	S	PREDICTED: sex comb on midleg-like protein 2 isoform X2 [Danio rerio]		49.298	_GLS(ph)SNPAEPR_	-1.4528	2	554.245	0.808958	6782600
F6NVV4	264	S	deoxynucleotidyltransferase terminal-interacting protein 2 [Danio rerio]	dnttip2	71.988	_VTVTEPIPLNLEETTDAPS(ph)SPVSR_	1.3308	3	878.097	0.592949	10248000	1.74
F8W3L6	1948	S	myosin-9 [Danio rerio]	myh9a	97.235	_TGVES(ph)DDENDLK_	-0.27983	2	701.274	0.999856	25664000	1.28	1.102	1.16152
H9GX88	25	S	PREDICTED: solute carrier family 35 member E2-like, partial [Danio rerio]	LOC100331662	63.966	_SES(ph)TPGEPVLK_	-0.57302	3	408.523	0.673534	8647200
Q1LWN2	1133	Y	vitellogenin 1 precursor [Danio rerio]	vtg1	82.954	_Y(ph)LAHHS(ph)ATK_	-0.057993	4	297.622	1	86027000	1.28	0.672	1.90476
Q1LWN2	1138	S	vitellogenin 1 precursor [Danio rerio]	vtg1	103.43	_YLAHHS(ph)ATK_	-0.65674	4	277.63	0.999437	31884000000	1.15	0.672	1.71131
Q1LWN2	1140	T	vitellogenin 1 precursor [Danio rerio]	vtg1	69.088	_YLAHHS(ph)ATKDT(ph)S(ph)S(ph)GS(ph)AAASFEQMQK_	1.1981	4	764.021	0.669351	16943000000	1.92	0.672	2.85714
Q1LWN2	1143	T	vitellogenin 1 precursor [Danio rerio]	vtg1	166.6	_YLAHHS(ph)ATKDT(ph)S(ph)S(ph)GS(ph)AAASFEQMQK_	1.1981	4	764.021	0.911695	432890000000	1.34	0.672	1.99405
Q1LWN2	1144	S	vitellogenin 1 precursor [Danio rerio]	vtg1	271.2	_DTS(ph)S(ph)GS(ph)AAASFEQMQK_	-2.1525	2	942.812	0.997748	883150000000	1.23	0.672	1.83036
Q1LWN2	1145	S	vitellogenin 1 precursor [Danio rerio]	vtg1	235.21	_DTS(ph)S(ph)GS(ph)AAASFEQMQK_	-1.0381	2	942.812	0.999984	912480000000	1.24	0.672	1.84524
Q1LWN2	1147	S	vitellogenin 1 precursor [Danio rerio]	vtg1	210.61	_DTS(ph)S(ph)GS(ph)AAAS(ph)FEQMQK_	0.4386	2	982.795	1	957610000000	1.23	0.672	1.83036
Q1LWN2	1151	S	vitellogenin 1 precursor [Danio rerio]	vtg1	235.21	_DTS(ph)S(ph)GS(ph)AAAS(ph)FEQMQK_	0.91959	2	982.795	1	784520000000	1.29	0.672	1.91964
X1WCS8	201	T	PREDICTED: E3 SUMO-protein ligase RanBP2 isoform X1 [Danio rerio]		76.415	_TSS(ph)PGRPAEAQHALGT(ph)PS(ph)PAK_	1.1931	4	575.743	1	47023000	1.19
X1WCS8	203	S	PREDICTED: E3 SUMO-protein ligase RanBP2 isoform X1 [Danio rerio]		76.415	_TSS(ph)PGRPAEAQHALGT(ph)PS(ph)PAK_	1.1931	4	575.743	1	47023000	1.19
X1WCS8	221	T	PREDICTED: E3 SUMO-protein ligase RanBP2 isoform X1 [Danio rerio]		92.856	_T(ph)PPHWAEDQK_	-0.0095562	2	644.772	1	149010000	0.89
X1WCS8	908	S	PREDICTED: E3 SUMO-protein ligase RanBP2 isoform X1 [Danio rerio]		91.589	_EPSGLPEHSS(ph)PKPER_	0.29859	3	576.265	0.817178	430080000	0.79
X1WCS8	914	T	PREDICTED: E3 SUMO-protein ligase RanBP2 isoform X1 [Danio rerio]		57.475	_T(ph)PPAEFSTPVSK_	-1.1776	3	447.543	0.999589	122270000
Q803E1	552	S	Zgc:55870 [Danio rerio]	zgc:55870	62.528	_S(ph)VS(ph)PVISR_	0.59791	2	502.714	0.999996	14067000	0.99
Q803E1	554	S	Zgc:55870 [Danio rerio]	zgc:55870	62.528	_S(ph)VS(ph)PVISR_	0.59791	2	502.714	0.999899	14067000	0.99
Q5BL31	215	S	Zgc:101577 [Danio rerio]	zgc:101577	93.768	_SLEGDYNPFAS(ph)PQK_	1.2273	3	544.903	1	20377000	1.2
A2BIQ2	46	S	Uracil-DNA glycosylase	unga	63.044	_LESGNEAPLS(ph)PEQLER_	1.0234	3	616.951	0.999726	48042000	1.25
Q6TNP8	313	S	Vacuolar protein sorting-associated protein 26A	vps26a	74.376	_YES(ph)PEPR_	1.4565	2	479.189	0.999889	30463000	0.83	1.177	0.705183
Q7ZV03	304	S	Vacuolar protein sorting-associated protein 26B	vps26b	69.431	_SM(ox)S(ph)QQATIAAQR_	0.67125	2	694.305	0.893448	66793000	1.3
Q7SY06	112	S	Very-long-chain (3R)-3-hydroxyacyl-CoA dehydratase	ptplad1	111.12	_WLDES(ph)DAEMELR_	0.72616	3	525.213	1	85195000	1.52
Q1LUE5	79	S	Zinc finger CCCH domain-containing protein 18	zc3h18	110.04	_EDPEELS(ph)DVEDYK_	3.005	2	824.319	1	206780000	1.26
Q1LUE5	124	S	Zinc finger CCCH domain-containing protein 18	zc3h18	86.873	_S(ph)PDPVS(ph)PAAEHERPFT(ph)PAEEER_	2.0088	4	672.766	1	52144000	0.95
Q1LUE5	129	S	Zinc finger CCCH domain-containing protein 18	zc3h18	59.305	_S(ph)PDPVS(ph)PAAEHERPFT(ph)PAEEER_	2.0088	4	672.766	1	36910000	0.95
Q1LUE5	139	T	Zinc finger CCCH domain-containing protein 18	zc3h18	59.305	_S(ph)PDPVS(ph)PAAEHERPFT(ph)PAEEER_	2.0088	4	672.766	1	23493000
Q1LUE5	1040	S	Zinc finger CCCH domain-containing protein 18	zc3h18	77.288	_MAMS(ph)PDGGR_	-0.91385	2	501.183	1	52023000	0.77
E7F1Q7	120	S	Zinc finger Ran-binding domain-containing protein 2	zranb2	61.488	_ENLVYNEREES(ph)DGEYDEFGR_	1.9652	3	844.006	0.982802	141540000	1.67
Q6PCR6	1054	S	Zinc finger RNA-binding protein	zfr	57.798	_DNS(ph)DGADGFEAEGK_	-0.5284	3	497.847	1	17968000		0.77

## Sheet: Supplementary Table 2
Protein accession	Position	DS model vs GFP Ratio	Regulated Type	Amino acid	Protein names	Gene names	Score	Modified sequence	Mass error [ppm]	Charge
E7F2Z5	320	1.78657	Up	T	"Alpha-1,4 glucan phosphorylase"	pygl	97.384	_NT(ph)SGPLSFDSFPDK_	-0.88135	3
E7F2Z5	321	1.79856	Up	S	"Alpha-1,4 glucan phosphorylase"	pygl	161.08	_NTS(ph)GPLSFDSFPDK_	-0.6084	2
F1RD28	172	1.33124	Up	S	Alpha-amylase	zgc:66313	114.76	_TANEDIENYS(ph)DIFQVR_	2.8557	2
Q4VBU0	338	0.683082	Down	S	Bckdha protein	bckdha	67.646	_IGHHS(ph)TSDDSSAYR_	0.73578	3
F1R5H6	1124	1.67813	Up	S	Bromodomain-containing protein 4	brd4	162.65	_AQQIIQQQQATQHHS(ph)PR_	1.2499	3
Q6P3G1	142	1.28292	Up	S	Ceruloplasmin	cp	105.06	_TNEGALYPDSS(ph)EKVEK_	-0.40376	2
B0R171	894	1.2709	Up	T	"Coatomer protein complex, subunit beta 2"	copb2	105.9	_TEEKT(ph)PEITAAEQK_	0.027558	4
F1R590	173	1.22396	Up	S	Coatomer subunit alpha	copa	92.952	_NLS(ph)PGAVDTEVR_	-0.72353	3
Q6PEI7	573	1.2234	Up	S	CTP synthase 1	ctps1	112.91	_S(ph)GSSS(ph)PDLEIADLK_	1.2636	3
Q6PEI7	574	0.670213	Down	S	CTP synthase 1	ctps1	98.391	_S(ph)GSS(ph)S(ph)PDLEIADLK_	2.1274	3
Q6P0E5	95	2.29277	Up	S	DDRGK domain-containing protein 1	ddrgk1	64.52	_NAS(ph)EERPQAAGK_	-1.0087	3
B8JKC1	675	0.792515	Down	S	DNA helicase	mcm3l	141.48	_KVPEDSEIDVSQS(ph)QETDSQR_	0.16814	4
H9GXA1	123	1.25207	Up	S	DNA helicase	mcm2	123.55	_GLLYDS(ph)EDEDDKRPTK_	0.090165	3
E7EZF3	289	1.21577	Up	S	E3 ubiquitin-protein ligase UHRF1	uhrf1	101.3	_IEEPGSAEGPGASSDS(ph)PLK_	-0.15962	3
Q6P3J5	245	0.702439	Down	S	Eukaryotic translation elongation factor 2	eef2b	77.776	_GEAQLS(ph)PADR_	-0.99462	2
Q6PFQ2	39	1.55405	Up	S	Eukaryotic translation initiation factor 3 subunit C	eif3c	136.96	_QQALLLS(ph)DDEEDTKR_	0.073887	3
Q6NWC9	249	1.31754	Up	T	G kinase-anchoring protein 1	gkap1	137.03	_EQYSNSAGQEVNT(ph)S(ph)SEHEQDVR_	-1.3175	3
Q6NWC9	250	1.29858	Up	S	G kinase-anchoring protein 1	gkap1	111.64	_EQYSNSAGQEVNTS(ph)SEHEQDVR_	-0.15812	3
Q7T358	123	1.40919	Up	S	G1 to S phase transition 1	gspt1l	45.748	_DGGQPEEDS(ph)PQEEGMEEEEEVPTPK_	0.21113	3
Q7ZU46	545	0.792393	Down	S	"Heat shock protein 4, like"	hspa4a	85.376	_S(ph)DTEDM(ox)ETSPEDK_	-0.3985	2
O57521	225	0.813008	Down	S	Heat shock protein HSP 90-beta	hsp90ab1	182.76	_DKEIS(ph)DDEAEEEKAEK_	-0.62802	5
O57521	254	0.731707	Down	S	Heat shock protein HSP 90-beta	hsp90ab1	171.56	_IEDVGS(ph)DDEEDTKDK_	0.26063	4
Q6NZV2	23	1.49738	Up	S	Mcm4 protein	mcm4	97.69	_DPPTPASEDPLS(ph)PPSQR_	0.11379	3
B2CQD3	164	0.649073	Down	S	Nucleoplasmin	npm2	148.36	_GEDEEAS(ph)DGENPPK_	-1.1395	3
A4UU77	186	0.832646	Down	S	Oogenesis-related protein	org	108.71	_S(ph)HNDT(ph)ES(ph)DLEVEK_	1.5658	3
E7EXP6	270	0.791897	Down	T	PAB-dependent poly(A)-specific ribonuclease subunit PAN3	pan3	58.172	_ITPHT(ph)SPAPR_	1.8588	2
Q5XJD3	462	1.46444	Up	S	Pre-mRNA 3'-end-processing factor FIP1	fip1l1	118.63	_DHS(ph)PNAGPYNSM(ox)AM(ox)CSDEER_	-1.0351	3
Q4V918	250	1.45558	Up	S	Proteasome subunit alpha type	psma3	177.88	_ESLEEEDDS(ph)DEDNM(ox)_	-0.19663	2
B0S564	500	1.73228	Up	S	Protein disulfide-isomerase	p4hb	96.117	_EGGAPVGDEEDEEADDLDLDDAEEDDS(ph)DVEEGHDEL_	1.5109	3
A7MD70	539	1.33554	Up	S	Protein Spindly	spdl1	62.466	_S(ph)PVNDSNSK_	-0.83241	2
A7MD70	555	1.77704	Up	S	Protein Spindly	spdl1	106.35	_NVDQTHQS(ph)S(ph)EEEENWR_	1.7061	2
A7MD70	556	1.77704	Up	S	Protein Spindly	spdl1	106.35	_NVDQTHQS(ph)S(ph)EEEENWR_	0.77278	3
Q6NY74	370	1.65385	Up	S	Replication protein A 70 kDa DNA-binding subunit	rpa1	120.15	_LS(ph)DFGGR_	1.5425	2
Q7SXP4	243	0.712531	Down	S	Serine/arginine-rich splicing factor 1A	srsf1a	82.774	_GS(ph)PQYS(ph)PR_	-0.32469	2
Q7SXP4	247	0.712531	Down	S	Serine/arginine-rich splicing factor 1A	srsf1a	82.774	_GS(ph)PQYS(ph)PR_	-0.32469	2
Q66I22	71	1.75	Up	S	Serrate RNA effector molecule homolog	srrt	72.607	_ERFS(ph)PPR_	-0.52853	3
Q7ZTI0	364	1.24682	Up	S	Sjogren syndrome antigen B (Autoantigen La)	ssb	161.04	_FDS(ph)DEEGDEESASTK_	0.039759	2
Q7ZV13	210	0.8252	Down	S	"Splicing factor, arginine/serine-rich 2"	srsf2a	108.5	_S(ph)RPKS(ph)PEATDDAAVES_	-0.73981	3
Q7ZV13	214	0.8252	Down	S	"Splicing factor, arginine/serine-rich 2"	srsf2a	109.44	_S(ph)RPKS(ph)PEATDDAAVES_	-0.73981	3
E7FGC2	17	0.777903	Down	S	Structural maintenance of chromosomes protein	smc4	98.281	_AAEDS(ph)DEEVSKPR_	-1.7439	3
B3DKI8	293	1.22276	Up	S	Suppressor of ypt1	sly1	122.64	_VSVDESHGSEAS(ph)PAGAR_	-0.23807	3
Q9W6S8	17	2.19653	Up	S	Survival motor neuron protein 1	smn1	142.23	_GTGQS(ph)DDS(ph)DIWDDTALIK_	1.1039	2
Q9W6S8	20	2.12428	Up	S	Survival motor neuron protein 1	smn1	122.35	_GTGQS(ph)DDS(ph)DIWDDTALIK_	-0.05284	2
Q8JFV8	27	0.76378	Down	S	Synaptic vesicle membrane protein VAT-1 homolog	vat1	64.711	_TPAES(ph)PK_	1.4572	2
E9QI05	43	0.734426	Down	S	Synaptosomal-associated protein	zgc:56072	57.173	_ANQVTDES(ph)LESTR_	1.5884	2
Q1ED17	123	1.69925	Up	S	"Topoisomerase (DNA) I, like"	top1l	118.31	_SEPDSDDFYHS(ph)PK_	1.2106	2
Q7T3G2	239	1.34404	Up	S	"Tyrosine 3-monooxygenase/tryptophan 5-monooxygenase activation protein, eta polypeptide"	ywhah	123.52	_DNLTLWTSDQQDS(ph)EGGDANN_	0.95997	2
A1A605	144	1.31844	Up	S	Y box binding protein 1 [Danio rerio]	ybx1	188.04	_DYQENYQS(ph)DPEAEPR_	0.018453	2
A1A605	253	0.670391	Down	S	Y box binding protein 1 [Danio rerio]	ybx1	49.66	_DGEEDKENQS(ph)ESGQNQEPR_	0.76394	3
A3KPX2	179	0.5026	Down	S	"ATP-binding cassette, sub-family F (GCN20), member 1 [Danio rerio]"	abcf1	170.61	_EAS(ph)EDEQDEGAEK_	0.38715	2
A5WWM0	98	0.644584	Down	S	vacuolar protein sorting-associated protein 4B [Danio rerio]	vps4b	114.63	_GNES(ph)DGEEDPEK_	0.4746	2
B0R085	327	2.28789	Up	S	Zgc:103482 [Danio rerio]	zgc:103482	104.38	_S(ph)PQKFDSAPNPDDPEDFPALA_	1.3199	3
E7EXK6	89	0.712946	Down	S	"PREDICTED: 2',3'-cyclic-nucleotide 3'-phosphodiesterase [Danio rerio]"	cnp	107.72	_SPEDS(ph)SEKTPEQQQK_	-1.3916	3
E7EXK6	93	0.581614	Down	T	"PREDICTED: 2',3'-cyclic-nucleotide 3'-phosphodiesterase [Danio rerio]"	cnp	170.11	_SPEDSSEKT(ph)PEQQQK_	-1.4238	4
E7F8Q5	3010	1.71131	Up	S	PREDICTED: E3 ubiquitin-protein ligase HUWE1 isoform X1 [Danio rerio]	huwe1	110.83	_QTDAETGSTSVS(ph)SPGETM(ox)PR_	-0.45092	3
E7FBB9	492	1.45969	Up	S	PREDICTED: tight junction protein ZO-2 isoform X2 [Danio rerio]	tjp2a	58.98	_S(ph)ESPAPPVVIAAPK_	0.9298	3
E7FBB9	728	1.40523	Up	S	PREDICTED: tight junction protein ZO-2 isoform X2 [Danio rerio]	tjp2a	59.728	_S(ph)REDLSAAPVTTR_	-0.37528	3
E7FC99	551	1.78964	Up	T	beta-catenin 2 [Danio rerio]	ctnnb1	116.83	_T(ph)SMGGTQQQFVEGVR_	-0.6669	2
E7FC99	552	2.07221	Up	S	beta-catenin 2 [Danio rerio]	ctnnb1	116.83	_RTS(ph)M(ox)GGTQQQFVEGVR_	-0.44486	3
E7FD05	217	1.86461	Up	S	"membrane-spanning 4-domains, subfamily A, member 4-like [Danio rerio]"	wu:fb12e11	84.436	_SCLLQPGLDS(ph)ISS(ph)S_	0.43069	2
F1Q9I7	200	1.3711	Up	T	sorting nexin 1 [Danio rerio]	snx1a	158.89	_DDPTDLFTEEALT(ph)PPASK_	0.92681	3
F1QB47	172	1.31434	Up	S	PREDICTED: eukaryotic translation initiation factor 5B isoform X1 [Danio rerio]	eif5b	72.024	_KVEAPAPAAPAS(ph)DS(ph)EDEGSLSR_	0.87489	4
F1QB47	174	1.33272	Up	S	PREDICTED: eukaryotic translation initiation factor 5B isoform X1 [Danio rerio]	eif5b	72.024	_KVEAPAPAAPAS(ph)DS(ph)EDEGSLSR_	0.87489	4
F1QB47	218	0.643382	Down	S	PREDICTED: eukaryotic translation initiation factor 5B isoform X1 [Danio rerio]	eif5b	163.79	_GGAGDDDES(ph)DDDSQAAR_	0.81682	2
F1QEB4	442	1.4759	Up	S	structure specific recognition protein 1a [Danio rerio]	ssrp1a	134.68	_GAEDYS(ph)DS(ph)DEDQHDAYLER_	0.22307	3
F1QEB4	444	1.4759	Up	S	structure specific recognition protein 1a [Danio rerio]	ssrp1a	134.68	_GAEDYS(ph)DS(ph)DEDQHDAYLER_	0.22307	3
F1QI75	150	1.52522	Up	S	"PREDICTED: elongation factor-1, delta, a isoform X4 [Danio rerio]"	eef1da	170.18	_VEEHNGADDEDDDIDLFGS(ph)DEEDEEAER_	4.1122	4
F1QNE0	108	1.38958	Up	S	nuclear autoantigenic sperm protein [Danio rerio]	nasp	107.73	_M(ox)ENTVLGNALEGVPEES(ph)S(ph)EEGEK_	1.2414	4
F1QNE0	109	1.38958	Up	S	nuclear autoantigenic sperm protein [Danio rerio]	nasp	107.73	_M(ox)ENTVLGNALEGVPEES(ph)S(ph)EEGEK_	1.2414	4
F1QQ28	221	1.20582	Up	S	eukaryotic translation initiation factor 4H isoform 1 [Danio rerio]	eif4h	81.157	_GGQTDFREPS(ph)DEER_	-0.32027	2
F1QQI6	63	1.49254	Up	S	Translocase of outer mitochondrial membrane 70 homolog A (yeast) [Danio rerio]	tomm70a	102.79	_KTPEGSAS(ph)PVQGQHGATNPELENLS(ph)PLDR_	0.23055	4
F1QQI6	80	1.73134	Up	S	Translocase of outer mitochondrial membrane 70 homolog A (yeast) [Danio rerio]	tomm70a	81.984	_KTPEGSAS(ph)PVQGQHGATNPELENLS(ph)PLDR_	0.23055	4
F1QQL4	1281	0.752595	Down	S	PREDICTED: neuroblast differentiation-associated protein AHNAK [Danio rerio]		52.071	_SPDLES(ph)PSVK_	0.6039	3
F1QT45	100	0.478564	Down	S	"Pnn protein, partial [Danio rerio]"	pnn	153.7	_HDS(ph)DAEDDDDVK_	-0.10716	3
F1QVC6	202	0.716946	Down	T	serine/arginine-rich splicing factor 9 [Danio rerio]	srsf9	50.354	_GRYT(ph)PPYQSR_	-0.99235	3
F1QVD9	163	1.24891	Up	S	PREDICTED: bromodomain adjacent to zinc finger domain protein 1A isoform X1 [Danio rerio]	baz1a	75.695	_IEGDSIVIS(ph)DS(ph)DDEPTVTSPK_	-0.86676	3
F1QVD9	165	1.24891	Up	S	PREDICTED: bromodomain adjacent to zinc finger domain protein 1A isoform X1 [Danio rerio]	baz1a	75.695	_IEGDSIVIS(ph)DS(ph)DDEPTVTSPK_	-0.86676	3
F1QZ09	455	1.21564	Up	S	ATP citrate lyase [Danio rerio]	aclya	82.029	_SAS(ph)FSEVR_	-1.4051	2
F1QZ50	6031	1.43195	Up	S	PREDICTED: neuroblast differentiation-associated protein AHNAK isoform X1 [Danio rerio]	ahnak	110.75	_TDIQTPDASLDS(ph)PDLK_	-0.24863	3
F1QZT4	313	1.55319	Up	S	Zgc:152816 [Danio rerio]	zgc:152816	62.466	_VEGIHS(ph)PPK_	1.1025	3
F1QZT4	416	1.82979	Up	T	Zgc:152816 [Danio rerio]	zgc:152816	58.172	_EMPGELT(ph)PR_	-0.91723	2
F1R101	304	0.731415	Down	S	Zgc:158450 [Danio rerio]	zgc:158450	56.432	_PAS(ph)PESK_	-0.92764	2
F1R3G4	217	0.718901	Down	S	PREDICTED: myosin-10 isoform X4 [Danio rerio]	myh10	43.761	_KDHNIPPES(ph)PK_	0.50632	3
F1R437	344	1.22905	Up	S	PREDICTED: uncharacterized protein LOC767638 isoform X1 [Danio rerio]	zgc:153258	141.23	_SDS(ph)ADEEHTAQASAAATPDQHR_	0.2358	3
F1R6L6	200	1.21175	Up	S	PREDICTED: nucleolin isoform X4 [Danio rerio]	ncl	143.47	_EES(ph)DEEEDDDEEEDDS(ph)EEEEMDTTPAPK_	1.0038	3
F1R6L6	238	1.59119	Up	S	PREDICTED: nucleolin isoform X4 [Danio rerio]	ncl	101.79	_AKEES(ph)EEEDDDDEEDDDDEEEEETPAT(ph)PAK_	-0.48239	5
F1R6L6	260	1.55447	Up	T	PREDICTED: nucleolin isoform X4 [Danio rerio]	ncl	101.79	_AKEES(ph)EEEDDDDEEDDDDEEEEETPAT(ph)PAK_	-0.48239	5
F2Z4T4	487	0.590962	Down	S	A-kinase anchor protein 12 isoform 2 [Danio rerio]	akap12b	91.589	_RPS(ph)ESEDEAPGDKPK_	-0.41355	4
F2Z4T4	584	1.61066	Up	T	A-kinase anchor protein 12 isoform 2 [Danio rerio]	akap12b	83.54	_KT(ph)SDS(ph)DDEEAKIEEEVQPSEEEPIK_	1.0218	4
F8W485	88	0.755311	Down	S	PREDICTED: cytoplasmic dynein 1 intermediate chain 2-like [Danio rerio]	dync1i2a	168.12	_SVGS(ph)PSEAGSQDSGDGTTGPR_	-0.43218	2
Q08BV5	409	1.35271	Up	T	Zgc:154097 [Danio rerio]	rangap1a	149.44	_T(ph)PDVSSFLSFPS(ph)PDK_	2.91	3
Q08BV5	420	1.35271	Up	S	Zgc:154097 [Danio rerio]	rangap1a	149.44	_T(ph)PDVSSFLSFPS(ph)PDK_	2.91	3
Q1LWN2	705	1.38393	Up	T	vitellogenin 1 precursor [Danio rerio]	vtg1	46.249	_SPAADESADRIT(ph)K_	1.5501	3
Q1LWN2	1071	1.59226	Up	S	vitellogenin 1 precursor [Danio rerio]	vtg1	115.1	_NAPVS(ph)S(ph)ESS(ph)SSR_	-0.045509	2
Q1LWN2	1072	1.66667	Up	S	vitellogenin 1 precursor [Danio rerio]	vtg1	131.4	_NAPVS(ph)S(ph)ESS(ph)SSR_	-0.045509	2
Q1LWN2	1074	1.60714	Up	S	vitellogenin 1 precursor [Danio rerio]	vtg1	131.4	_NAPVSS(ph)ES(ph)SSSR_	-0.26446	3
Q1LWN2	1075	1.66667	Up	S	vitellogenin 1 precursor [Danio rerio]	vtg1	94.922	_NAPVSSES(ph)S(ph)SSR_	0.81764	2
Q1LWN2	1076	1.77083	Up	S	vitellogenin 1 precursor [Danio rerio]	vtg1	90.422	_NAPVSSESS(ph)S(ph)S(ph)RNSR_	-1.8047	2
Q1LWN2	1077	1.86012	Up	S	vitellogenin 1 precursor [Danio rerio]	vtg1	72.772	_NAPVSSESS(ph)S(ph)S(ph)RNSR_	-1.8047	2
Q1LWN2	1080	2.00893	Up	S	vitellogenin 1 precursor [Danio rerio]	vtg1	62.193	_NAPVSS(ph)ES(ph)S(ph)SSRNS(ph)R_	0.31776	2
Q5RH04	44	0.632184	Down	S	MICOS complex subunit MIC19 isoform 1 [Danio rerio]	chchd3	51.252	_EPSGPPS(ph)PR_	1.0211	2
X1WD71	660	1.36106	Up	S	PREDICTED: AP-2 complex subunit alpha-1 isoform X5 [Danio rerio]		95.209	_GGDNSTIAASNAS(ph)T(ph)PS(ph)PSADLLGLR_	-0.64071	3
X1WD71	661	1.36106	Up	T	PREDICTED: AP-2 complex subunit alpha-1 isoform X5 [Danio rerio]		95.209	_GGDNSTIAASNAS(ph)T(ph)PS(ph)PSADLLGLR_	-0.64071	3
X1WD71	663	1.36106	Up	S	PREDICTED: AP-2 complex subunit alpha-1 isoform X5 [Danio rerio]		95.209	_GGDNSTIAASNAS(ph)T(ph)PS(ph)PSADLLGLR_	-0.70899	4
F1Q7L0	835	0.770393	Down	S	vitellogenin 4 precursor [Danio rerio]	vtg4	142.08	_LES(ph)MTYEQLK_	-0.76505	3
F1Q7L0	931	0.55136	Down	S	vitellogenin 4 precursor [Danio rerio]	vtg4	109	_NIEDHS(ph)AER_	0.47629	2
F1Q7L0	1076	0.770393	Down	S	vitellogenin 4 precursor [Danio rerio]	vtg4	132.76	_NAPVS(ph)S(ph)ESSS(ph)SSSR_	0.42055	2
F1Q7L0	1077	0.755287	Down	S	vitellogenin 4 precursor [Danio rerio]	vtg4	132.76	_NAPVS(ph)S(ph)ESSSSSSR_	0.75603	2
F1Q7L0	1079	0.732628	Down	S	vitellogenin 4 precursor [Danio rerio]	vtg4	113.05	_NAPVSS(ph)ES(ph)S(ph)SSSSR_	0.57687	2
F1Q7L0	1080	0.687311	Down	S	vitellogenin 4 precursor [Danio rerio]	vtg4	96.012	_NAPVSS(ph)ESS(ph)SSSSR_	-0.56144	2
F1Q7L0	1300	1.21601	Up	S	vitellogenin 4 precursor [Danio rerio]	vtg4	183.15	_ATNS(ph)EKEIELTAALPSQK_	3.1818	3
F1QAW2	215	1.21872	Up	S	Zgc:56304 protein [Danio rerio]	zgc:56304	98.766	_GS(ph)TPGLALT(ph)PPPQTPEPPK_	-0.12951	3
F1QI71	147	0.795082	Down	S	Zgc:55741 [Danio rerio]		96.673	_SRPPS(ph)SAGNDEP_	0.85766	2
F1QV15	1076	0.719368	Down	S	vitellogenin 6 precursor [Danio rerio]	vtg6	120.9	_NAPVS(ph)S(ph)ESSSSSR_	-0.63167	2
F1QV15	1077	0.719368	Down	S	vitellogenin 6 precursor [Danio rerio]	vtg6	120.9	_NAPVS(ph)S(ph)ESSS(ph)SSR_	0.37879	2
F1QV15	1079	0.608696	Down	S	vitellogenin 6 precursor [Danio rerio]	vtg6	109.67	_NAPVS(ph)SES(ph)SSSSR_	-1.9252	2
F1QV15	1146	0.806324	Down	S	vitellogenin 6 precursor [Danio rerio]	vtg6	102.53	_YLAAHS(ph)ATK_	-1.3048	3
F1QWA2	601	1.6208	Up	S	PREDICTED: E3 ubiquitin-protein ligase UBR4 isoform X13 [Danio rerio]	ubr4	70.02	_VAPPPPPPPPPLETS(ph)PR_	0.054411	3
F1QWA2	2691	1.35576	Up	S	PREDICTED: E3 ubiquitin-protein ligase UBR4 isoform X13 [Danio rerio]	ubr4	73.655	_HVTLPS(ph)PPR_	1.5652	3
F1R2S5	1079	0.831826	Down	S	vitellogenin 5 precursor [Danio rerio]	vtg5	95.205	_NTPVS(ph)SES(ph)SSSSR_	2.1523	2
F1R2S5	1082	0.831826	Down	S	vitellogenin 5 precursor [Danio rerio]	vtg5	80.596	_NTPVSS(ph)ESSS(ph)S(ph)SR_	1.3363	2
F1R9I0	391	0.824838	Down	T	eIF4G-related protein NAT1A [Danio rerio]	eif4g2a	73.665	_YSPT(ph)MGR_	-0.0040427	2
F1R9P5	2119	1.45587	Up	S	PREDICTED: filamin-A isoform X2 [Danio rerio]	flna	120.71	_AAS(ph)VANVGSQCDLSLK_	-0.13618	3
Q1LWN2	1133	1.90476	Up	Y	vitellogenin 1 precursor [Danio rerio]	vtg1	82.954	_Y(ph)LAHHS(ph)ATK_	-0.057993	4
Q1LWN2	1138	1.71131	Up	S	vitellogenin 1 precursor [Danio rerio]	vtg1	103.43	_YLAHHS(ph)ATK_	-0.65674	4
Q1LWN2	1140	2.85714	Up	T	vitellogenin 1 precursor [Danio rerio]	vtg1	69.088	_YLAHHS(ph)ATKDT(ph)S(ph)S(ph)GS(ph)AAASFEQMQK_	1.1981	4
Q1LWN2	1143	1.99405	Up	T	vitellogenin 1 precursor [Danio rerio]	vtg1	166.6	_YLAHHS(ph)ATKDT(ph)S(ph)S(ph)GS(ph)AAASFEQMQK_	1.1981	4
Q1LWN2	1144	1.83036	Up	S	vitellogenin 1 precursor [Danio rerio]	vtg1	271.2	_DTS(ph)S(ph)GS(ph)AAASFEQMQK_	-2.1525	2
Q1LWN2	1145	1.84524	Up	S	vitellogenin 1 precursor [Danio rerio]	vtg1	235.21	_DTS(ph)S(ph)GS(ph)AAASFEQMQK_	-1.0381	2
Q1LWN2	1147	1.83036	Up	S	vitellogenin 1 precursor [Danio rerio]	vtg1	210.61	_DTS(ph)S(ph)GS(ph)AAAS(ph)FEQMQK_	0.4386	2
Q1LWN2	1151	1.91964	Up	S	vitellogenin 1 precursor [Danio rerio]	vtg1	235.21	_DTS(ph)S(ph)GS(ph)AAAS(ph)FEQMQK_	0.91959	2
Q6TNP8	313	0.705183	Down	S	Vacuolar protein sorting-associated protein 26A	vps26a	74.376	_YES(ph)PEPR_	1.4565	2

## Sheet: Supplementary Table 3
GO Terms Level 1	GO Terms Description	GO Terms Level	GO Terms ID	Mapping	Background	All Mapping	All Background	Fold Enrichment	Fisher' exact test P value	-log10(p value)	Related Protein
Cellular Component	MCM complex	4	GO:0042555	3	3	40	253	6.32	0.00370436	2.43	B8JKC1 Q6NZV2 H9GXA1
	nuclear chromosome part	12	GO:0044454	3	4	40	253	4.74	0.0131727	1.88	Q6NY74 Q1ED17 E7EZF3
	replication fork	10	GO:0005657	3	4	40	253	4.74	0.0131727	1.88	Q6NY74 Q1ED17 E7EZF3
	chromosome	8	GO:0005694	6	15	40	253	2.53	0.0180489	1.74	Q6NY74 F1R5H6 A7MD70 Q1ED17 E7EZF3 E7FGC2
	protein complex	3	GO:0043234	17	71	40	253	1.51	0.0239412	1.62	B0R171 F1R3G4 A7MD70 Q4V918 F1Q9I7 X1WD71 Q6PFQ2 Q6NZV2 F1R590 Q9W6S8 F1QI75 Q1ED17 F8W485 B8JKC1 E7EXP6 Q6NY74 H9GXA1
	nuclear replication fork	13	GO:0043596	2	2	40	253	6.33	0.0244683	1.61	Q6NY74 Q1ED17
	coated membrane	3	GO:0048475	3	5	40	253	3.79	0.0292955	1.53	X1WD71 B0R171 F1R590
	membrane coat	8	GO:0030117	3	5	40	253	3.79	0.0292955	1.53	X1WD71 B0R171 F1R590
Molecular Function	oxidoreductase activity	3	GO:0016491	5	7	66	404	4.37	0.00163393	2.79	Q7T3G2 Q8JFV8 Q4VBU0 F1QZ50 Q6P3G1
	DNA helicase activity	9	GO:0003678	3	3	66	404	6.12	0.00419493	2.38	B8JKC1 Q6NZV2 H9GXA1
	cofactor binding	3	GO:0048037	3	4	66	404	4.59	0.0148026	1.83	Q8JFV8 F1QZ09 E7F2Z5
	lipid transporter activity	4	GO:0005319	4	7	66	404	3.5	0.0155321	1.81	F1QV15 Q1LWN2 F1Q7L0 F1R2S5
	substrate-specific transporter activity	3	GO:0022892	5	13	66	404	2.35	0.0446297	1.35	X1WD71 F1QV15 Q1LWN2 F1Q7L0 F1R2S5
	nucleoside-triphosphatase activity	7	GO:0017111	10	36	66	404	1.7	0.0497213	1.3	A5WWM0 A3KPX2 F1R3G4 Q7T358 Q1ED17 F1QB47 B8JKC1 Q6P3J5 H9GXA1 Q6NZV2
Biological Process	oxidation-reduction process	4	GO:0055114	3	3	48	318	6.62	0.00325779	2.49	Q8JFV8 F1QZ50 Q6P3G1
	DNA replication initiation	10	GO:0006270	3	3	48	318	6.62	0.00325779	2.49	B8JKC1 Q6NZV2 H9GXA1
	DNA-dependent DNA replication	9	GO:0006261	3	4	48	318	4.97	0.011635	1.93	B8JKC1 Q6NZV2 H9GXA1
	lipid transport	6	GO:0006869	4	8	48	318	3.31	0.0202909	1.69	F1QV15 Q1LWN2 F1Q7L0 F1R2S5
	lipid localization	4	GO:0010876	4	8	48	318	3.31	0.0202909	1.69	F1QV15 Q1LWN2 F1Q7L0 F1R2S5
	DNA replication	8	GO:0006260	5	12	48	318	2.76	0.0221271	1.66	B8JKC1 Q6NY74 Q1ED17 Q6NZV2 H9GXA1
	macromolecule localization	3	GO:0033036	11	40	48	318	1.82	0.0224508	1.65	B0R171 F1R590 F1QV15 Q1LWN2 F1Q7L0 Q6TNP8 A7MD70 X1WD71 F1Q9I7 F1R2S5 F2Z4T4
	single-organism localization	3	GO:1902578	9	31	48	318	1.92	0.0279911	1.55	Q6P3G1 F1QV15 Q1LWN2 F1Q7L0 A7MD70 F1Q9I7 F1R2S5 B3DKI8 F2Z4T4
	organic substance transport	5	GO:0071702	10	38	48	318	1.74	0.0404479	1.39	B0R171 F1R590 F1QV15 Q1LWN2 F1Q7L0 Q6TNP8 X1WD71 F1Q9I7 F1R2S5 F2Z4T4
	single-organism transport	5	GO:0044765	8	28	48	318	1.89	0.0422544	1.37	Q6P3G1 F1QV15 Q1LWN2 F1Q7L0 F1Q9I7 F1R2S5 B3DKI8 F2Z4T4
	vesicle-mediated transport	5	GO:0016192	5	14	48	318	2.37	0.0439854	1.36	F1Q9I7 X1WD71 B0R171 F1R590 B3DKI8

## Sheet: Supplementary Table 4
Primer	Forward 5’-3’	Reverse 5’-3’
Human p21-qRT-PCR	TGTCCGTCAGAACCCATGC	AAAGTCGAAGTTCCATCGCTC
Human p15-qRT-PCR	TTTACGGCCAACGGTGGATT	CCATCATCATGACCTGGATCG
Human c-myc-qRT-PCR	GGCTCCTGGCAAAAGGTCA	CTGCGTAGTTGTGCTGATGT
Human lef1-qRT-PCR	AGAACACCCCGATGACGGA	GGCATCATTATGTACCCGGAAT
Human β-actin-qRT-PCR	CATGTACGTTGCTATCCAGGC	CTCCTTAATGTCACGCACGAT
